# Supplementary material for: Detecting Mortality Trends in the Netherlands Across 625 Causes of Death
Source: Int J Environ Res Public Health. 2019 Oct 28;16(21):4150. doi: 10.3390/ijerph16214150 (PMC6862141; doi:10.3390/ijerph16214150)
Supplement: Supplementary file 1 [file ijerph-16-04150-s001.zip]

Archive with 2 entries (2 files):
- Age_standardized_deaths.xlsx
- COD_long_term_trends.xlsx
