# Supplementary material for: Detecting Mortality Trends in the Netherlands Across 625 Causes of Death
Source: Int J Environ Res Public Health. 2019 Oct 28;16(21):4150. doi: 10.3390/ijerph16214150 (PMC6862141; doi:10.3390/ijerph16214150)
Supplement: Supplementary file 1 [file ijerph-16-04150-s001.zip › COD_long_term_trends.xlsx]

## Sheet: cod_long_term_trends
ICD10 3-digit code	ICD10 3-digit code label	ICD10 3-digit final best model	final best model parameters					trend description*	ICD10 block	ICD10 block label	ICD10 block final best model	ICD10 chapter	ICD10 chapter label	ICD10 chapter final best model
			b0	b1	b2	b3	step 2013
A02	Other salmonella infections	linear	6.36	-7.72			-1.15	monotonous decrease	A00.A09	Intestinal infectious diseases	linear	A00.B99	Chapter I: Certain infectious and parasitic diseases	linear
A04	Other bacterial intestinal infections	cubic	12.7	28.7	-11.5	-18.5	2.29	decrease-increase-decrease	A00.A09	Intestinal infectious diseases	linear	A00.B99	Chapter I: Certain infectious and parasitic diseases	linear
A08	Viral and other specified intestinal infections	linear	39.8	82.5			-1.93	monotonous increase	A00.A09	Intestinal infectious diseases	linear	A00.B99	Chapter I: Certain infectious and parasitic diseases	linear
A09	Diarrhoea and gastroenteritis of presumed infectious origin	linear	47.2	89.2			248	monotonous increase with 2013 up step	A00.A09	Intestinal infectious diseases	linear	A00.B99	Chapter I: Certain infectious and parasitic diseases	linear
A16	Respiratory tuberculosis, not confirmed bacteriologically or histologically	linear	20.7	-21			-2.46	monotonous decrease	A15.A19	Tuberculosis	linear	A00.B99	Chapter I: Certain infectious and parasitic diseases	linear
A19	Miliary tuberculosis	linear	3.5	-9.18			0.99	monotonous decrease	A15.A19	Tuberculosis	linear	A00.B99	Chapter I: Certain infectious and parasitic diseases	linear
A39	Meningococcal infection	linear	19.5	-96			16.1	monotonous decrease	A30.A49	Other bacterial diseases	cubic	A00.B99	Chapter I: Certain infectious and parasitic diseases	linear
A40	Streptococcal septicaemia	constant	49.4				-19.6	constant with 2013 down step	A30.A49	Other bacterial diseases	cubic	A00.B99	Chapter I: Certain infectious and parasitic diseases	linear
A41	Other septicaemia	linear	865	397			399	monotonous increase with 2013 up step	A30.A49	Other bacterial diseases	cubic	A00.B99	Chapter I: Certain infectious and parasitic diseases	linear
A46	Erysipelas	quadratic	74.4	62.1	-24.4		-1.91	increase-decrease	A30.A49	Other bacterial diseases	cubic	A00.B99	Chapter I: Certain infectious and parasitic diseases	linear
A48	Other bacterial diseases, not elsewhere classified	linear	22.7	22.5			3.6	monotonous increase	A30.A49	Other bacterial diseases	cubic	A00.B99	Chapter I: Certain infectious and parasitic diseases	linear
A49	Bacterial infection of unspecified site	quadratic	10.8	16.3	9.82		10.1	decrease-increase with 2013 up step	A30.A49	Other bacterial diseases	cubic	A00.B99	Chapter I: Certain infectious and parasitic diseases	linear
A81	Slow virus infections of central nervous system	linear	23.9	20.8			-1.45	monotonous increase	A80.A89	Viral infections of the central nervous system	linear	A00.B99	Chapter I: Certain infectious and parasitic diseases	linear
A86	Unspecified viral encephalitis	constant	4.51				-3.69	constant with 2013 down step	A80.A89	Viral infections of the central nervous system	linear	A00.B99	Chapter I: Certain infectious and parasitic diseases	linear
B00	Herpesviral [herpes simplex] infections	constant	11.4				4.91	constant	B00.B09	Viral infections characterized by skin and mucous membrane lesions	constant	A00.B99	Chapter I: Certain infectious and parasitic diseases	linear
B02	Zoster [herpes zoster]	constant	18.4				1.52	constant	B00.B09	Viral infections characterized by skin and mucous membrane lesions	constant	A00.B99	Chapter I: Certain infectious and parasitic diseases	linear
B17	Other acute viral hepatitis	constant	2.77				10.4	constant with 2013 up step	B15.B19	Viral hepatitis	constant	A00.B99	Chapter I: Certain infectious and parasitic diseases	linear
B18	Chronic viral hepatitis	constant	45.7				-21.9	constant with 2013 down step	B15.B19	Viral hepatitis	constant	A00.B99	Chapter I: Certain infectious and parasitic diseases	linear
B20	Human immunodeficiency virus [HIV] disease resulting in infectious and parasitic diseases	cubic	38.2	-117	36.4	-34.1	7.43	decrease-plateau	B20.B24	Human immunodeficiency virus [HIV] disease	cubic	A00.B99	Chapter I: Certain infectious and parasitic diseases	linear
B21	Human immunodeficiency virus [HIV] disease resulting in malignant neoplasms	cubic	17.8	-36.1	18	-14.7	1.15	decrease-plateau	B20.B24	Human immunodeficiency virus [HIV] disease	cubic	A00.B99	Chapter I: Certain infectious and parasitic diseases	linear
B22	Human immunodeficiency virus [HIV] disease resulting in other specified diseases	cubic	12.4	-47.3	28.3	-14	3.23	decrease-plateau	B20.B24	Human immunodeficiency virus [HIV] disease	cubic	A00.B99	Chapter I: Certain infectious and parasitic diseases	linear
B24	Unspecified human immunodeficiency virus [HIV] disease	quadratic	25.6	-54.5	48.9		-19.8	decrease-plateau	B20.B24	Human immunodeficiency virus [HIV] disease	cubic	A00.B99	Chapter I: Certain infectious and parasitic diseases	linear
B34	Viral infection of unspecified site	quadratic	67.6	-141	-42.5		32.8	plateau-decrease with 2013 up step	B25.B34	Other viral diseases	quadratic	A00.B99	Chapter I: Certain infectious and parasitic diseases	linear
B37	Candidiasis	constant	9.5				-1.71	constant	B35.B49	Mycoses	constant	A00.B99	Chapter I: Certain infectious and parasitic diseases	linear
B44	Aspergillosis	constant	14.3				0.85	constant	B35.B49	Mycoses	constant	A00.B99	Chapter I: Certain infectious and parasitic diseases	linear
B59	Pneumocystosis	linear	3.73	6.5			0.72	monotonous increase	B50.B64	Protozoal diseases	linear	A00.B99	Chapter I: Certain infectious and parasitic diseases	linear
B90	Sequelae of tuberculosis	quadratic	43.4	-111	41.4		-5.68	decrease-plateau	B90.B94	Sequelae of infectious and parasitic diseases	quadratic	A00.B99	Chapter I: Certain infectious and parasitic diseases	linear
B91	Sequelae of poliomyelitis	linear	5.23	-6.32			0.84	monotonous decrease	B90.B94	Sequelae of infectious and parasitic diseases	quadratic	A00.B99	Chapter I: Certain infectious and parasitic diseases	linear
B94	Sequelae of other and unspecified infectious and parasitic diseases	constant	2.12				6.36	constant with 2013 up step	B90.B94	Sequelae of infectious and parasitic diseases	quadratic	A00.B99	Chapter I: Certain infectious and parasitic diseases	linear
B99	Other and unspecified infectious diseases	quadratic	260	173	-194		76.7	increase-decrease with 2013 up step	B99.B99	Other infectious diseases	quadratic	A00.B99	Chapter I: Certain infectious and parasitic diseases	linear
C00	Malignant neoplasm of lip	constant	7.34				-2.28	constant	C00.C14	Malignant neoplasms of lip, oral cavity and pharynx	constant	C00.D48	Chapter II: Neoplasms	cubic
C01	Malignant neoplasm of base of tongue	constant	32.3				-1.9	constant	C00.C14	Malignant neoplasms of lip, oral cavity and pharynx	constant	C00.D48	Chapter II: Neoplasms	cubic
C02	Malignant neoplasm of other and unspecified parts of tongue	linear	69.2	25.5			-6.97	monotonous increase	C00.C14	Malignant neoplasms of lip, oral cavity and pharynx	constant	C00.D48	Chapter II: Neoplasms	cubic
C03	Malignant neoplasm of gum	constant	5.11				-2.47	constant	C00.C14	Malignant neoplasms of lip, oral cavity and pharynx	constant	C00.D48	Chapter II: Neoplasms	cubic
C04	Malignant neoplasm of floor of mouth	constant	91				-16.4	constant with 2013 down step	C00.C14	Malignant neoplasms of lip, oral cavity and pharynx	constant	C00.D48	Chapter II: Neoplasms	cubic
C05	Malignant neoplasm of palate	linear	9.28	-12.3			3.54	monotonous decrease	C00.C14	Malignant neoplasms of lip, oral cavity and pharynx	constant	C00.D48	Chapter II: Neoplasms	cubic
C06	Malignant neoplasm of other and unspecified parts of mouth	linear	28.4	21			-1.74	monotonous increase	C00.C14	Malignant neoplasms of lip, oral cavity and pharynx	constant	C00.D48	Chapter II: Neoplasms	cubic
C07	Malignant neoplasm of parotid gland	constant	32.8				-4.51	constant	C00.C14	Malignant neoplasms of lip, oral cavity and pharynx	constant	C00.D48	Chapter II: Neoplasms	cubic
C08	Malignant neoplasm of other and unspecified major salivary glands	linear	11.5	13.4			-2.69	monotonous increase	C00.C14	Malignant neoplasms of lip, oral cavity and pharynx	constant	C00.D48	Chapter II: Neoplasms	cubic
C09	Malignant neoplasm of tonsil	constant	29.7				-11.7	constant with 2013 down step	C00.C14	Malignant neoplasms of lip, oral cavity and pharynx	constant	C00.D48	Chapter II: Neoplasms	cubic
C10	Malignant neoplasm of oropharynx	constant	71.2				7.67	constant	C00.C14	Malignant neoplasms of lip, oral cavity and pharynx	constant	C00.D48	Chapter II: Neoplasms	cubic
C11	Malignant neoplasm of nasopharynx	linear	31	-26.4			2.6	monotonous decrease	C00.C14	Malignant neoplasms of lip, oral cavity and pharynx	constant	C00.D48	Chapter II: Neoplasms	cubic
C12	Malignant neoplasm of pyriform sinus	linear	10.6	-19.6			1.01	monotonous decrease	C00.C14	Malignant neoplasms of lip, oral cavity and pharynx	constant	C00.D48	Chapter II: Neoplasms	cubic
C13	Malignant neoplasm of hypopharynx	constant	45.8				-2.2	constant	C00.C14	Malignant neoplasms of lip, oral cavity and pharynx	constant	C00.D48	Chapter II: Neoplasms	cubic
C14	Malignant neoplasm of other and ill-defined sites in the lip, oral cavity and pharynx	quadratic	73.7	-30.4	-39.3		32.3	increase-decrease with 2013 up step	C00.C14	Malignant neoplasms of lip, oral cavity and pharynx	constant	C00.D48	Chapter II: Neoplasms	cubic
C15	Malignant neoplasm of oesophagus	linear	1385	500			-124	monotonous increase with 2031 down step	C15.C26	Malignant neoplasms of digestive organs	quadratic	C00.D48	Chapter II: Neoplasms	cubic
C16	Malignant neoplasm of stomach	quadratic	1532	-1354	219		-71.8	decrease	C15.C26	Malignant neoplasms of digestive organs	quadratic	C00.D48	Chapter II: Neoplasms	cubic
C17	Malignant neoplasm of small intestine	constant	128				-36.8	constant with 2013 down step	C15.C26	Malignant neoplasms of digestive organs	quadratic	C00.D48	Chapter II: Neoplasms	cubic
C18	Malignant neoplasm of colon	linear	3577	-587			-333	monotonous decrease with 2031 down step	C15.C26	Malignant neoplasms of digestive organs	quadratic	C00.D48	Chapter II: Neoplasms	cubic
C19	Malignant neoplasm of rectosigmoid junction	quadratic	110	18.4	42.3		-35.6	decrease-increase with 2013 down step	C15.C26	Malignant neoplasms of digestive organs	quadratic	C00.D48	Chapter II: Neoplasms	cubic
C20	Malignant neoplasm of rectum	quadratic	923	41.4	154		-69.4	decrease-increase with 2013 down step	C15.C26	Malignant neoplasms of digestive organs	quadratic	C00.D48	Chapter II: Neoplasms	cubic
C21	Malignant neoplasm of anus and anal canal	linear	30.6	18.3			-6.55	monotonous increase	C15.C26	Malignant neoplasms of digestive organs	quadratic	C00.D48	Chapter II: Neoplasms	cubic
C22	Malignant neoplasm of liver and intrahepatic bile ducts	cubic	613	439	154	94.2	-106	increase with 2013 down step	C15.C26	Malignant neoplasms of digestive organs	quadratic	C00.D48	Chapter II: Neoplasms	cubic
C23	Malignant neoplasm of gallbladder	cubic	130	-106	37.6	-40	7.2	decrease-plateau	C15.C26	Malignant neoplasms of digestive organs	quadratic	C00.D48	Chapter II: Neoplasms	cubic
C24	Malignant neoplasm of other and unspecified parts of biliary tract	linear	182	-76.8			92.4	monotonous decrease with 2013 up step	C15.C26	Malignant neoplasms of digestive organs	quadratic	C00.D48	Chapter II: Neoplasms	cubic
C25	Malignant neoplasm of pancreas	linear	2095	538			-140	monotonous increase with 2013 down step	C15.C26	Malignant neoplasms of digestive organs	quadratic	C00.D48	Chapter II: Neoplasms	cubic
C26	Malignant neoplasm of other and ill-defined digestive organs	quadratic	795	315	-212		-31.9	increase-decrease	C15.C26	Malignant neoplasms of digestive organs	quadratic	C00.D48	Chapter II: Neoplasms	cubic
C30	Malignant neoplasm of nasal cavity and middle ear	linear	8.64	-12.7			1.02	monotonous decrease	C30.C39	Malignant neoplasms of respiratory and intrathoracic organs	cubic	C00.D48	Chapter II: Neoplasms	cubic
C31	Malignant neoplasm of accessory sinuses	cubic	26.2	-10.3	16	14.3	-11.1	increase-decrease-increase	C30.C39	Malignant neoplasms of respiratory and intrathoracic organs	cubic	C00.D48	Chapter II: Neoplasms	cubic
C32	Malignant neoplasm of larynx	linear	219	-179			15.5	monotonous decrease	C30.C39	Malignant neoplasms of respiratory and intrathoracic organs	cubic	C00.D48	Chapter II: Neoplasms	cubic
C33	Malignant neoplasm of trachea	linear	6.44	-8.16			3.68	monotonous decrease	C30.C39	Malignant neoplasms of respiratory and intrathoracic organs	cubic	C00.D48	Chapter II: Neoplasms	cubic
C34	Malignant neoplasm of bronchus and lung	cubic	9285	-1276	-170	-503	-204	decrease-plateau-decrease	C30.C39	Malignant neoplasms of respiratory and intrathoracic organs	cubic	C00.D48	Chapter II: Neoplasms	cubic
C37	Malignant neoplasm of thymus	linear	14	16.2			-4.29	monotonous increase	C30.C39	Malignant neoplasms of respiratory and intrathoracic organs	cubic	C00.D48	Chapter II: Neoplasms	cubic
C38	Malignant neoplasm of heart, mediastinum and pleura	linear	31	-19.7			-5.06	monotonous decrease	C30.C39	Malignant neoplasms of respiratory and intrathoracic organs	cubic	C00.D48	Chapter II: Neoplasms	cubic
C40	Malignant neoplasm of bone and articular cartilage of limbs	linear	8	-13.3			-1.91	monotonous decrease	C40.C41	Malignant neoplasms of bone and articular cartilage	constant	C00.D48	Chapter II: Neoplasms	cubic
C41	Malignant neoplasm of bone and articular cartilage of other and unspecified sites	constant	84.4				6.07	constant	C40.C41	Malignant neoplasms of bone and articular cartilage	constant	C00.D48	Chapter II: Neoplasms	cubic
C43	Malignant melanoma of skin	linear	627	410			-66	monotonous increase with 2013 down step	C43.C44	Melanoma and other malignant neoplasms of skin	linear	C00.D48	Chapter II: Neoplasms	cubic
C44	Other malignant neoplasms of skin	quadratic	85.3	22	39.6		-26.1	decrease-increase with 2013 down step	C43.C44	Melanoma and other malignant neoplasms of skin	linear	C00.D48	Chapter II: Neoplasms	cubic
C45	Mesothelioma	constant	419				-12.6	constant	C45.C49	Malignant neoplasms of mesothelial and soft tissue	constant	C00.D48	Chapter II: Neoplasms	cubic
C47	Malignant neoplasm of peripheral nerves and autonomic nervous system	linear	9.67	-6.19			-1.39	monotonous decrease	C45.C49	Malignant neoplasms of mesothelial and soft tissue	constant	C00.D48	Chapter II: Neoplasms	cubic
C48	Malignant neoplasm of retroperitoneum and peritoneum	linear	15.8	-25.9			2.4	monotonous decrease	C45.C49	Malignant neoplasms of mesothelial and soft tissue	constant	C00.D48	Chapter II: Neoplasms	cubic
C49	Malignant neoplasm of other connective and soft tissue	cubic	197	-30	31.4	-36.5	29.2	decrease-increase-decrease	C45.C49	Malignant neoplasms of mesothelial and soft tissue	constant	C00.D48	Chapter II: Neoplasms	cubic
C50	Malignant neoplasm of breast	cubic	3366	-2093	315	177	-169	decrease-plateau	C50.C50	Malignant neoplasm of breast	cubic	C00.D48	Chapter II: Neoplasms	cubic
C51	Malignant neoplasm of vulva	linear	90.5	40.7			-18.8	monotonous increase with 2013 down step	C51.C58	Malignant neoplasms of female genital organs	quadratic	C00.D48	Chapter II: Neoplasms	cubic
C52	Malignant neoplasm of vagina	linear	21.7	-13.7			1.22	monotonous decrease	C51.C58	Malignant neoplasms of female genital organs	quadratic	C00.D48	Chapter II: Neoplasms	cubic
C53	Malignant neoplasm of cervix uteri	linear	219	-162			18.5	monotonous decrease	C51.C58	Malignant neoplasms of female genital organs	quadratic	C00.D48	Chapter II: Neoplasms	cubic
C54	Malignant neoplasm of corpus uteri	quadratic	325	-25.1	62.8		-21.2	decrease-increase	C51.C58	Malignant neoplasms of female genital organs	quadratic	C00.D48	Chapter II: Neoplasms	cubic
C55	Malignant neoplasm of uterus, part unspecified	quadratic	82.6	-72.1	-42.8		24.3	increase-decrease	C51.C58	Malignant neoplasms of female genital organs	quadratic	C00.D48	Chapter II: Neoplasms	cubic
C56	Malignant neoplasm of ovary	cubic	972	-377	87.7	-125	-14.6	decrease-increase-decrease	C51.C58	Malignant neoplasms of female genital organs	quadratic	C00.D48	Chapter II: Neoplasms	cubic
C57	Malignant neoplasm of other and unspecified female genital organs	linear	33	-46.6			9.51	monotonous decrease	C51.C58	Malignant neoplasms of female genital organs	quadratic	C00.D48	Chapter II: Neoplasms	cubic
C60	Malignant neoplasm of penis	quadratic	24.8	22.4	11.8		-11	decrease-increase with 2013 down step	C60.C63	Malignant neoplasms of male genital organs	quadratic	C00.D48	Chapter II: Neoplasms	cubic
C61	Malignant neoplasm of prostate	quadratic	2395	-839	213		-123	decrease-increase with 2013 down step	C60.C63	Malignant neoplasms of male genital organs	quadratic	C00.D48	Chapter II: Neoplasms	cubic
C62	Malignant neoplasm of testis	constant	26.5				-6.33	constant with 2013 down step	C60.C63	Malignant neoplasms of male genital organs	quadratic	C00.D48	Chapter II: Neoplasms	cubic
C63	Malignant neoplasm of other and unspecified male genital organs	quadratic	6.51	-15.2	9.9		-2.51	decrease-plateau	C60.C63	Malignant neoplasms of male genital organs	quadratic	C00.D48	Chapter II: Neoplasms	cubic
C64	Malignant neoplasm of kidney, except renal pelvis	linear	888	-188			-55.2	monotonous increase with 2013 down step	C64.C68	Malignant neoplasms of urinary tract	constant	C00.D48	Chapter II: Neoplasms	cubic
C65	Malignant neoplasm of renal pelvis	quadratic	18.6	-21	17.1		-6.38	decrease-plateau	C64.C68	Malignant neoplasms of urinary tract	constant	C00.D48	Chapter II: Neoplasms	cubic
C66	Malignant neoplasm of ureter	constant	19.1				-2.47	constant	C64.C68	Malignant neoplasms of urinary tract	constant	C00.D48	Chapter II: Neoplasms	cubic
C67	Malignant neoplasm of bladder	linear	1138	-319			-91.5	monotonous decrease with 2013 down step	C64.C68	Malignant neoplasms of urinary tract	constant	C00.D48	Chapter II: Neoplasms	cubic
C68	Malignant neoplasm of other and unspecified urinary organs	cubic	275	546	81.6	-34	-85.7	plateau-increase with 2013 down step	C64.C68	Malignant neoplasms of urinary tract	constant	C00.D48	Chapter II: Neoplasms	cubic
C69	Malignant neoplasm of eye and adnexa	constant	27.2				1.21	constant	C69.C72	Malignant neoplasms of eye, brain and other parts of central nervous system	quadratic	C00.D48	Chapter II: Neoplasms	cubic
C70	Malignant neoplasm of meninges	constant	5.67				-1.34	constant	C69.C72	Malignant neoplasms of eye, brain and other parts of central nervous system	quadratic	C00.D48	Chapter II: Neoplasms	cubic
C71	Malignant neoplasm of brain	quadratic	888	243	244		-412	decrease-increase with 2013 down step	C69.C72	Malignant neoplasms of eye, brain and other parts of central nervous system	quadratic	C00.D48	Chapter II: Neoplasms	cubic
C72	Malignant neoplasm of spinal cord, cranial nerves and other parts of central nervous system	cubic	7.21	-0.822	12.1	9.35	130	plateau-increase with 2013 up step	C69.C72	Malignant neoplasms of eye, brain and other parts of central nervous system	quadratic	C00.D48	Chapter II: Neoplasms	cubic
C73	Malignant neoplasm of thyroid gland	linear	97.1	-37.1			-2.98	monotonous decrease	C73.C75	Malignant neoplasms of thyroid and other endocrine glands	constant	C00.D48	Chapter II: Neoplasms	cubic
C74	Malignant neoplasm of adrenal gland	constant	34.6				3.28	constant	C73.C75	Malignant neoplasms of thyroid and other endocrine glands	constant	C00.D48	Chapter II: Neoplasms	cubic
C75	Malignant neoplasm of other endocrine glands and related structures	quadratic	41.3	75.5	21		8.61	increase	C73.C75	Malignant neoplasms of thyroid and other endocrine glands	constant	C00.D48	Chapter II: Neoplasms	cubic
C76	Malignant neoplasm of other and ill-defined sites	linear	282	-202			-2.66	monotonous decrease	C76.C80	Malignant neoplasms of ill-defined, secondary and unspecified sites	cubic	C00.D48	Chapter II: Neoplasms	cubic
C80	Malignant neoplasm without specification of site	cubic	1992	-1958	163	566	30.3	plateau-decrease-plateau	C76.C80	Malignant neoplasms of ill-defined, secondary and unspecified sites	cubic	C00.D48	Chapter II: Neoplasms	cubic
C81	Hodgkin's disease	linear	78.6	-40.8			-2.29	monotonous decrease	C81.C96	Malignant neoplasms of lymphoid, haematopoietic and related tissue	linear	C00.D48	Chapter II: Neoplasms	cubic
C82	Follicular [nodular] non-Hodgkin's lymphoma	linear	2.71	6.1			2.8	monotonous increase with 2013 up step	C81.C96	Malignant neoplasms of lymphoid, haematopoietic and related tissue	linear	C00.D48	Chapter II: Neoplasms	cubic
C83	Diffuse non-Hodgkin's lymphoma	linear	46.7	46			-2.66	monotonous increase	C81.C96	Malignant neoplasms of lymphoid, haematopoietic and related tissue	linear	C00.D48	Chapter II: Neoplasms	cubic
C84	Peripheral and cutaneous T-cell lymphomas	quadratic	48.1	66.8	24.7		-8.08	plateau-increase	C81.C96	Malignant neoplasms of lymphoid, haematopoietic and related tissue	linear	C00.D48	Chapter II: Neoplasms	cubic
C85	Other and unspecified types of non-Hodgkin's lymphoma	cubic	1001	-679	7.66	128	-30.2	increase-decrease-increase	C81.C96	Malignant neoplasms of lymphoid, haematopoietic and related tissue	linear	C00.D48	Chapter II: Neoplasms	cubic
C88	Malignant immunoproliferative diseases	linear	44.7	-51			16.8	monotonous decrease with 2013 up step	C81.C96	Malignant neoplasms of lymphoid, haematopoietic and related tissue	linear	C00.D48	Chapter II: Neoplasms	cubic
C90	Multiple myeloma and malignant plasma cell neoplasms	quadratic	637	-237	132		41.7	decrease-increase	C81.C96	Malignant neoplasms of lymphoid, haematopoietic and related tissue	linear	C00.D48	Chapter II: Neoplasms	cubic
C91	Lymphoid leukaemia	linear	320	-176			25.4	monotonous decrease	C81.C96	Malignant neoplasms of lymphoid, haematopoietic and related tissue	linear	C00.D48	Chapter II: Neoplasms	cubic
C92	Myeloid leukaemia	constant	486				-32.7	constant with 2013 down step	C81.C96	Malignant neoplasms of lymphoid, haematopoietic and related tissue	linear	C00.D48	Chapter II: Neoplasms	cubic
C93	Monocytic leukaemia	constant	5.1				13.5	constant with 2013 up step	C81.C96	Malignant neoplasms of lymphoid, haematopoietic and related tissue	linear	C00.D48	Chapter II: Neoplasms	cubic
C94	Other leukaemias of specified cell type	constant	4.38				-3.81	constant with 2013 down step	C81.C96	Malignant neoplasms of lymphoid, haematopoietic and related tissue	linear	C00.D48	Chapter II: Neoplasms	cubic
C95	Leukaemia of unspecified cell type	linear	312	84.4			-50.2	monotonous increase with 2013 down step	C81.C96	Malignant neoplasms of lymphoid, haematopoietic and related tissue	linear	C00.D48	Chapter II: Neoplasms	cubic
C96	Other and unspecified malignant neoplasms of lymphoid, haematopoietic and related tissue	quadratic	10.8	13.5	17		2.58	decrease-increase	C81.C96	Malignant neoplasms of lymphoid, haematopoietic and related tissue	linear	C00.D48	Chapter II: Neoplasms	cubic
D12	Benign neoplasm of colon, rectum, anus and anal canal	constant	10.2				-7.07	constant with 2013 down step	D10.D36	Benign neoplasms	constant	C00.D48	Chapter II: Neoplasms	cubic
D13	Benign neoplasm of other and ill-defined parts of digestive system	constant	3.06				0.087	constant	D10.D36	Benign neoplasms	constant	C00.D48	Chapter II: Neoplasms	cubic
D18	Haemangioma and lymphangioma, any site	quadratic	6.98	12.6	10.7		-9.56	decrease-increase with 2013 down step	D10.D36	Benign neoplasms	constant	C00.D48	Chapter II: Neoplasms	cubic
D32	Benign neoplasm of meninges	constant	69.7				-5.06	constant	D10.D36	Benign neoplasms	constant	C00.D48	Chapter II: Neoplasms	cubic
D33	Benign neoplasm of brain and other parts of central nervous system	quadratic	6.62	13.2	9		-8.79	decrease-increase with 2013 down step	D10.D36	Benign neoplasms	constant	C00.D48	Chapter II: Neoplasms	cubic
D35	Benign neoplasm of other and unspecified endocrine glands	constant	6.37				-0.639	constant	D10.D36	Benign neoplasms	constant	C00.D48	Chapter II: Neoplasms	cubic
D36	Benign neoplasm of other and unspecified sites	constant	3.49				-1.6	constant	D10.D36	Benign neoplasms	constant	C00.D48	Chapter II: Neoplasms	cubic
D37	Neoplasm of uncertain or unknown behaviour of oral cavity and digestive organs	quadratic	148	-65.1	-169		144	increase-decrease with 2013 up step	D37.D48	Neoplasms of uncertain or unknown behaviour	quadratic	C00.D48	Chapter II: Neoplasms	cubic
D38	Neoplasm of uncertain or unknown behaviour of middle ear and respiratory and intrathoracic organs	quadratic	87.5	-136	-127		115	increase-decrease with 2013 up step	D37.D48	Neoplasms of uncertain or unknown behaviour	quadratic	C00.D48	Chapter II: Neoplasms	cubic
D39	Neoplasm of uncertain or unknown behaviour of female genital organs	quadratic	7.81	-8.82	-15.1		9.58	increase-decrease with 2013 up step	D37.D48	Neoplasms of uncertain or unknown behaviour	quadratic	C00.D48	Chapter II: Neoplasms	cubic
D41	Neoplasm of uncertain or unknown behaviour of urinary organs	constant	41.3				30.7	constant with 2013 up step	D37.D48	Neoplasms of uncertain or unknown behaviour	quadratic	C00.D48	Chapter II: Neoplasms	cubic
D43	Neoplasm of uncertain or unknown behaviour of brain and central nervous system	constant	258				98.4	constant	D37.D48	Neoplasms of uncertain or unknown behaviour	quadratic	C00.D48	Chapter II: Neoplasms	cubic
D44	Neoplasm of uncertain or unknown behaviour of endocrine glands	constant	12.9				21.7	constant with 2013 up step	D37.D48	Neoplasms of uncertain or unknown behaviour	quadratic	C00.D48	Chapter II: Neoplasms	cubic
D45	Polycythaemia vera	constant	18.4				-2.64	constant	D37.D48	Neoplasms of uncertain or unknown behaviour	quadratic	C00.D48	Chapter II: Neoplasms	cubic
D46	Myelodysplastic syndromes	quadratic	249	-117	76.5		-12	decrease-increase	D37.D48	Neoplasms of uncertain or unknown behaviour	quadratic	C00.D48	Chapter II: Neoplasms	cubic
D47	Other neoplasms of uncertain or unknown behaviour of lymphoid, haematopoietic and related tissue	cubic	58.4	-29.3	49.2	26.9	-3.35	plateau-decrease-increase	D37.D48	Neoplasms of uncertain or unknown behaviour	quadratic	C00.D48	Chapter II: Neoplasms	cubic
D48	Neoplasm of uncertain or unknown behaviour of other and unspecified sites	quadratic	150	-96.6	-150		116	increase-decrease with 2013 up step	D37.D48	Neoplasms of uncertain or unknown behaviour	quadratic	C00.D48	Chapter II: Neoplasms	cubic
D50	Iron deficiency anaemia	cubic	14.8	-18.8	-30.2	-17.1	17.8	decrease-increase-decrease with 2013 up step	D50.D53	Nutritional anaemias	cubic	D50.D89	Chapter III: Diseases of blood and blood-forming organs and certain disorders involving the immune mechanisms	constant
D51	Vitamin B12 deficiency anaemia	linear	4.52	-18.6			2.9	monotonous decrease with 2013 up step	D50.D53	Nutritional anaemias	cubic	D50.D89	Chapter III: Diseases of blood and blood-forming organs and certain disorders involving the immune mechanisms	constant
D53	Other nutritional anaemias	linear	25.6	59.2			1.74	monotonous increase	D50.D53	Nutritional anaemias	cubic	D50.D89	Chapter III: Diseases of blood and blood-forming organs and certain disorders involving the immune mechanisms	constant
D57	Sickle-cell disorders	linear	4.47	5.58			-3.77	monotonous increase with 2013 down step	D55.D59	Haemolytic anaemias	quadratic	D50.D89	Chapter III: Diseases of blood and blood-forming organs and certain disorders involving the immune mechanisms	constant
D59	Acquired haemolytic anaemia	quadratic	14.2	-12.9	15.1		-4.84	decrease-increase	D55.D59	Haemolytic anaemias	quadratic	D50.D89	Chapter III: Diseases of blood and blood-forming organs and certain disorders involving the immune mechanisms	constant
D61	Other aplastic anaemias	quadratic	41.1	-64.2	12.5		10.4	decrease-plateau	D60.D64	Aplastic and other anaemias	quadratic	D50.D89	Chapter III: Diseases of blood and blood-forming organs and certain disorders involving the immune mechanisms	constant
D64	Other anaemias	cubic	196	-41.4	-138	57.6	-9.11	increase-decrease	D60.D64	Aplastic and other anaemias	quadratic	D50.D89	Chapter III: Diseases of blood and blood-forming organs and certain disorders involving the immune mechanisms	constant
D65	Disseminated intravascular coagulation [defibrination syndrome]	linear	4.36	-7.7			0.33	monotonous decrease	D65.D69	Coagulation defects, purpura and other haemorrhagic conditions	linear	D50.D89	Chapter III: Diseases of blood and blood-forming organs and certain disorders involving the immune mechanisms	constant
D66	Hereditary factor VIII deficiency	constant	3.67				0.73	constant	D65.D69	Coagulation defects, purpura and other haemorrhagic conditions	linear	D50.D89	Chapter III: Diseases of blood and blood-forming organs and certain disorders involving the immune mechanisms	constant
D68	Other coagulation defects	constant	13.5				5.98	constant	D65.D69	Coagulation defects, purpura and other haemorrhagic conditions	linear	D50.D89	Chapter III: Diseases of blood and blood-forming organs and certain disorders involving the immune mechanisms	constant
D69	Purpura and other haemorrhagic conditions	linear	26.8	-25.6			3.47	monotonous decrease	D65.D69	Coagulation defects, purpura and other haemorrhagic conditions	linear	D50.D89	Chapter III: Diseases of blood and blood-forming organs and certain disorders involving the immune mechanisms	constant
D70	Agranulocytosis	constant	5.8				0.03	constant	D70.D77	Other diseases of blood and blood-forming organs	quadratic	D50.D89	Chapter III: Diseases of blood and blood-forming organs and certain disorders involving the immune mechanisms	constant
D73	Diseases of spleen	constant	6.46				-1.44	constant	D70.D77	Other diseases of blood and blood-forming organs	quadratic	D50.D89	Chapter III: Diseases of blood and blood-forming organs and certain disorders involving the immune mechanisms	constant
D75	Other diseases of blood and blood-forming organs	quadratic	15.1	-7.75	-16.8		9.58	increase-decrease with 2013 up step	D70.D77	Other diseases of blood and blood-forming organs	quadratic	D50.D89	Chapter III: Diseases of blood and blood-forming organs and certain disorders involving the immune mechanisms	constant
D76	Certain diseases involving lymphoreticular tissue and reticulohistiocytic system	linear	5.65	12.9			-1.22	monotonous increase	D70.D77	Other diseases of blood and blood-forming organs	quadratic	D50.D89	Chapter III: Diseases of blood and blood-forming organs and certain disorders involving the immune mechanisms	constant
D86	Sarcoidosis	constant	24.6				7	constant with 2013 up step	D80.D89	Certain disorders involving the immune mechanism	constant	D50.D89	Chapter III: Diseases of blood and blood-forming organs and certain disorders involving the immune mechanisms	constant
D89	Other disorders involving the immune mechanism, not elsewhere classified	constant	7.56				0.179	constant	D80.D89	Certain disorders involving the immune mechanism	constant	D50.D89	Chapter III: Diseases of blood and blood-forming organs and certain disorders involving the immune mechanisms	constant
E03	Other hypothyroidism	constant	39				-15	constant with 2013 down step	E00.E07	Disorders of thyroid gland	linear	E00.E90	Chapter IV: Endocrine, nutritional and metabolic diseases	quadratic
E04	Other nontoxic goitre	linear	11.1	-11.1			1.14	monotonous decrease	E00.E07	Disorders of thyroid gland	linear	E00.E90	Chapter IV: Endocrine, nutritional and metabolic diseases	quadratic
E05	Thyrotoxicosis [hyperthyroidism]	quadratic	34.5	-97.6	26.9		7.76	decrease-plateau	E00.E07	Disorders of thyroid gland	linear	E00.E90	Chapter IV: Endocrine, nutritional and metabolic diseases	quadratic
E07	Other disorders of thyroid	constant	5.36				-1.9	constant	E00.E07	Disorders of thyroid gland	linear	E00.E90	Chapter IV: Endocrine, nutritional and metabolic diseases	quadratic
E10	Insulin-dependent diabetes mellitus	cubic	295	-493	-1.01	67.6	-19.5	plateau-decrease-plateau	E10.E14	Diabetes mellitus	cubic	E00.E90	Chapter IV: Endocrine, nutritional and metabolic diseases	quadratic
E11	Non-insulin-dependent diabetes mellitus	cubic	612	-260	-242	172	64.8	increase-decrease-increase	E10.E14	Diabetes mellitus	cubic	E00.E90	Chapter IV: Endocrine, nutritional and metabolic diseases	quadratic
E14	Unspecified diabetes mellitus	cubic	2312	-2214	-1115	521	228	increase-decrease	E10.E14	Diabetes mellitus	cubic	E00.E90	Chapter IV: Endocrine, nutritional and metabolic diseases	quadratic
E15	Nondiabetic hypoglycaemic coma	constant	3.87				-0.497	constant	E15.E16	Other disorders of glucose regulation and pancreatic internal secretion	constant	E00.E90	Chapter IV: Endocrine, nutritional and metabolic diseases	quadratic
E16	Other disorders of pancreatic internal secretion	constant	9.09				1.06	constant	E15.E16	Other disorders of glucose regulation and pancreatic internal secretion	constant	E00.E90	Chapter IV: Endocrine, nutritional and metabolic diseases	quadratic
E21	Hyperparathyroidism and other disorders of parathyroid gland	linear	5.09	-7.98			4.94	monotonous decrease with 2013 up step	E20.E35	Disorders of other endocrine glands	linear	E00.E90	Chapter IV: Endocrine, nutritional and metabolic diseases	quadratic
E22	Hyperfunction of pituitary gland	constant	3.34				-0.67	constant	E20.E35	Disorders of other endocrine glands	linear	E00.E90	Chapter IV: Endocrine, nutritional and metabolic diseases	quadratic
E23	Hypofunction and other disorders of pituitary gland	constant	5.95				2.47	constant	E20.E35	Disorders of other endocrine glands	linear	E00.E90	Chapter IV: Endocrine, nutritional and metabolic diseases	quadratic
E27	Other disorders of adrenal gland	constant	9.58				1.98	constant	E20.E35	Disorders of other endocrine glands	linear	E00.E90	Chapter IV: Endocrine, nutritional and metabolic diseases	quadratic
E41	Nutritional marasmus	linear	11.2	-74.5			14.6	monotonous decrease	E40.E46	Malnutrition	quadratic	E00.E90	Chapter IV: Endocrine, nutritional and metabolic diseases	quadratic
E43	Unspecified severe protein-energy malnutrition	quadratic	50.1	58	-87.6		-42.5	increase-decrease with 2013 down step	E40.E46	Malnutrition	quadratic	E00.E90	Chapter IV: Endocrine, nutritional and metabolic diseases	quadratic
E46	Unspecified protein-energy malnutrition	constant	8.98				12.6	constant with 2013 up step	E40.E46	Malnutrition	quadratic	E00.E90	Chapter IV: Endocrine, nutritional and metabolic diseases	quadratic
E66	Obesity	quadratic	63.4	72.8	26.1		55.9	plateau-increase with 2013 up step	E65.E68	Obesity and other hyperalimentation	quadratic	E00.E90	Chapter IV: Endocrine, nutritional and metabolic diseases	quadratic
E72	Other disorders of amino-acid metabolism	linear	5.15	-14.9			4.61	monotonous decrease with 2013 up step	E70.E90	Metabolic disorders	linear	E00.E90	Chapter IV: Endocrine, nutritional and metabolic diseases	quadratic
E74	Other disorders of carbohydrate metabolism	constant	5.56				-0.988	constant	E70.E90	Metabolic disorders	linear	E00.E90	Chapter IV: Endocrine, nutritional and metabolic diseases	quadratic
E75	Disorders of sphingolipid metabolism and other lipid storage disorders	quadratic	17.5	-6.86	8.47		-0.078	decrease-increase	E70.E90	Metabolic disorders	linear	E00.E90	Chapter IV: Endocrine, nutritional and metabolic diseases	quadratic
E76	Disorders of glycosaminoglycan metabolism	constant	4.9				-1.6	constant	E70.E90	Metabolic disorders	linear	E00.E90	Chapter IV: Endocrine, nutritional and metabolic diseases	quadratic
E78	Disorders of lipoprotein metabolism and other lipidaemias	constant	19.9				35.2	constant with 2013 up step	E70.E90	Metabolic disorders	linear	E00.E90	Chapter IV: Endocrine, nutritional and metabolic diseases	quadratic
E83	Disorders of mineral metabolism	constant	10.6				4.2	constant with 2013 up step	E70.E90	Metabolic disorders	linear	E00.E90	Chapter IV: Endocrine, nutritional and metabolic diseases	quadratic
E84	Cystic fibrosis	constant	17.6				-1.67	constant	E70.E90	Metabolic disorders	linear	E00.E90	Chapter IV: Endocrine, nutritional and metabolic diseases	quadratic
E85	Amyloidosis	linear	45.9	34.9			6.73	monotonous increase	E70.E90	Metabolic disorders	linear	E00.E90	Chapter IV: Endocrine, nutritional and metabolic diseases	quadratic
E86	Volume depletion	quadratic	386	-555	204		-132	decrease-plateau	E70.E90	Metabolic disorders	linear	E00.E90	Chapter IV: Endocrine, nutritional and metabolic diseases	quadratic
E87	Other disorders of fluid, electrolyte and acid-base balance	cubic	25	-6.34	-27.8	23.2	16.5	increase-decrease-increase	E70.E90	Metabolic disorders	linear	E00.E90	Chapter IV: Endocrine, nutritional and metabolic diseases	quadratic
E88	Other metabolic disorders	constant	21.3				6.44	constant	E70.E90	Metabolic disorders	linear	E00.E90	Chapter IV: Endocrine, nutritional and metabolic diseases	quadratic
F01	Vascular dementia	quadratic	637	636	-180		120	increase with 2013 up step	F00.F09	Organic, including symptomatic, mental disorders	quadratic	F00.F99	Chapter V:Mental, behavioural disorders	constant
F03	Unspecified dementia	cubic	5162	1595	-1049	753	957	increase-plateau-increase with 2013 up step	F00.F09	Organic, including symptomatic, mental disorders	quadratic	F00.F99	Chapter V:Mental, behavioural disorders	constant
F04	Organic amnesic syndrome, not induced by alcohol and other psychoactive substances	quadratic	4.89	-24.8	11.5		-0.149	decrease-plateau**	F00.F09	Organic, including symptomatic, mental disorders	quadratic	F00.F99	Chapter V:Mental, behavioural disorders	constant
F05	Delirium, not induced by alcohol and other psychoactive substances	cubic	30.6	57.6	14.6	36.4	-32.8	increase-decrease-increase with 2013 down step	F00.F09	Organic, including symptomatic, mental disorders	quadratic	F00.F99	Chapter V:Mental, behavioural disorders	constant
F06	Other mental disorders due to brain damage and dysfunction and to physical disease	constant	3.81				51	constant with 2013 up step	F00.F09	Organic, including symptomatic, mental disorders	quadratic	F00.F99	Chapter V:Mental, behavioural disorders	constant
F07	Personality and behavioural disorders due to brain disease, damage and dysfunction	quadratic	46.5	56.1	21.8		-68.5	decrease-increase with 2013 down step	F00.F09	Organic, including symptomatic, mental disorders	quadratic	F00.F99	Chapter V:Mental, behavioural disorders	constant
F10	Mental and behavioural disorders due to use of alcohol	cubic	225	-83.7	24.2	117	158	increase-decrease-increase with 2013 up step	F10.F19	Mental and behavioural disorders due to psychoactive substance use	cubic	F00.F99	Chapter V:Mental, behavioural disorders	constant
F11	Mental and behavioural disorders due to use of opioids	linear	9.2	14			-2.81	monotonous increase	F10.F19	Mental and behavioural disorders due to psychoactive substance use	cubic	F00.F99	Chapter V:Mental, behavioural disorders	constant
F17	Mental and behavioural disorders due to use of tobacco	linear	11.4	18.6			-8.08	monotonous increase with 2013 down step	F10.F19	Mental and behavioural disorders due to psychoactive substance use	cubic	F00.F99	Chapter V:Mental, behavioural disorders	constant
F19	Mental and behavioural disorders due to multiple drug use and use of other psychoactive substances	constant	2.26				11.1	constant with 2013 up step	F10.F19	Mental and behavioural disorders due to psychoactive substance use	cubic	F00.F99	Chapter V:Mental, behavioural disorders	constant
F20	Schizophrenia	constant	21.6				16.6	constant with 2013 up step	F20.F29	Schizophrenia, schizotypal and delusional disorders	constant	F00.F99	Chapter V:Mental, behavioural disorders	constant
F22	Persistent delusional disorders	quadratic	4.28	-1.58	6.46		-2.6	decrease-increase	F20.F29	Schizophrenia, schizotypal and delusional disorders	constant	F00.F99	Chapter V:Mental, behavioural disorders	constant
F29	Unspecified nonorganic psychosis	constant	8.37				3.17	constant	F20.F29	Schizophrenia, schizotypal and delusional disorders	constant	F00.F99	Chapter V:Mental, behavioural disorders	constant
F31	Bipolar affective disorder	linear	11.2	9.09			2.12	monotonous increase	F30.F39	Mood [affective] disorders	constant	F00.F99	Chapter V:Mental, behavioural disorders	constant
F32	Depressive episodes	constant	20.1				63.1	constant with 2013 up step	F30.F39	Mood [affective] disorders	constant	F00.F99	Chapter V:Mental, behavioural disorders	constant
F33	Recurrent depressive disorder	quadratic	3.44	-7.95	8.57		0.687	decrease-increase	F30.F39	Mood [affective] disorders	constant	F00.F99	Chapter V:Mental, behavioural disorders	constant
F51	Nonorganic sleep disorders	constant	10.8				1.74	constant	F50.F59	Behavioural syndromes associated with physiological disturbances and physical factors	constant	F00.F99	Chapter V:Mental, behavioural disorders	constant
F60	Specific personality disorders	constant	2.88				2.11	constant	F60.F69	Disorders of adult personality and behaviour	constant	F00.F99	Chapter V:Mental, behavioural disorders	constant
F79	Unspecified mental retardation	constant	30.8				25.4	constant with 2013 up step	F70.F79	Mental retardation	constant	F00.F99	Chapter V:Mental, behavioural disorders	constant
F99	Mental disorder, not otherwise specified	linear	7.97	15.1			11.6	monotonous increase with 2013 up step	F99.F99	Unspecified mental disorder	linear	F00.F99	Chapter V:Mental, behavioural disorders	constant
G00	Bacterial meningitis, not elsewhere classified	quadratic	39.3	-48.2	-21.4		4.74	increase-decrease	G00.G09	Inflammatory diseases of the central nervous system	linear	G00.G99	Chapter VI: Diseases of the nervous system	linear
G03	Meningitis due to other and unspecified causes	constant	32.8				-6.65	constant	G00.G09	Inflammatory diseases of the central nervous system	linear	G00.G99	Chapter VI: Diseases of the nervous system	linear
G04	Encephalitis, myelitis and encephalomyelitis	linear	20.4	-15.7			-1.17	monotonous decrease	G00.G09	Inflammatory diseases of the central nervous system	linear	G00.G99	Chapter VI: Diseases of the nervous system	linear
G06	Intracranial and intraspinal abscess and granuloma	constant	8.25				-2.04	constant	G00.G09	Inflammatory diseases of the central nervous system	linear	G00.G99	Chapter VI: Diseases of the nervous system	linear
G08	Intracranial and intraspinal phlebitis and thrombophlebitis	linear	3.53	-6.8			1.62	monotonous decrease	G00.G09	Inflammatory diseases of the central nervous system	linear	G00.G99	Chapter VI: Diseases of the nervous system	linear
G09	Sequelae of inflammatory diseases of central nervous system	linear	5.63	-5.72			5.81	monotonous decrease with 2013 up step	G00.G09	Inflammatory diseases of the central nervous system	linear	G00.G99	Chapter VI: Diseases of the nervous system	linear
G10	Huntington's disease	constant	46.8				8.85	constant	G10.G14	Systemic atrophies primarily affecting the central nervous system	quadratic	G00.G99	Chapter VI: Diseases of the nervous system	linear
G11	Hereditary ataxia	constant	20.8				12.4	constant with 2013 up step	G10.G14	Systemic atrophies primarily affecting the central nervous system	quadratic	G00.G99	Chapter VI: Diseases of the nervous system	linear
G12	Spinal muscular atrophy and related syndromes	quadratic	412	187	98.6		-106	decrease-increase with 2013 down step	G10.G14	Systemic atrophies primarily affecting the central nervous system	quadratic	G00.G99	Chapter VI: Diseases of the nervous system	linear
G20	Parkinson's disease	linear	1030	270			47.7	monotonous increase	G20.G26	Extrapyramidal and movement disorders	constant	G00.G99	Chapter VI: Diseases of the nervous system	linear
G21	Secondary parkinsonism	constant	7.91				12	constant with 2013 up step	G20.G26	Extrapyramidal and movement disorders	constant	G00.G99	Chapter VI: Diseases of the nervous system	linear
G23	Other degenerative diseases of the basal ganglia	quadratic	21.3	-45.6	38.5		62	decrease-increase with 2013 up step	G20.G26	Extrapyramidal and movement disorders	constant	G00.G99	Chapter VI: Diseases of the nervous system	linear
G25	Other extrapyramidal and movement disorders	quadratic	4.81	-4.63	11.2		-3.43	decrease-increase	G20.G26	Extrapyramidal and movement disorders	constant	G00.G99	Chapter VI: Diseases of the nervous system	linear
G30	Alzheimer's disease	quadratic	1259	2229	692		276	increase with 2013 up step	G30.G32	Other degenerative diseases of the nervous system	quadratic	G00.G99	Chapter VI: Diseases of the nervous system	linear
G31	Other degenerative diseases of nervous system, not elsewhere classified	constant	62.4				291	constant with 2013 up step	G30.G32	Other degenerative diseases of the nervous system	quadratic	G00.G99	Chapter VI: Diseases of the nervous system	linear
G35	Multiple sclerosis	linear	192	-87			48.3	monotonous decrease with 2013 up step	G35.G37	Demyelinating diseases of the central nervous system	linear	G00.G99	Chapter VI: Diseases of the nervous system	linear
G37	Other demyelinating diseases of central nervous system	linear	6.31	14.4			-2.38	monotonous increase	G35.G37	Demyelinating diseases of the central nervous system	linear	G00.G99	Chapter VI: Diseases of the nervous system	linear
G40	Epilepsy	linear	170	105			3	monotonous increase	G40.G47	Episodic and paroxysmal disorders	quadratic	G00.G99	Chapter VI: Diseases of the nervous system	linear
G41	Status epilepticus	constant	51				-17.1	constant with 2013 down step	G40.G47	Episodic and paroxysmal disorders	quadratic	G00.G99	Chapter VI: Diseases of the nervous system	linear
G45	Transient cerebral ischaemic attacks and related syndromes	cubic	83.2	-111	-58.4	40.3	-1.53	increase-decrease-plateau	G40.G47	Episodic and paroxysmal disorders	quadratic	G00.G99	Chapter VI: Diseases of the nervous system	linear
G47	Sleep disorders	linear	9.3	22.9			-1.77	monotonous increase	G40.G47	Episodic and paroxysmal disorders	quadratic	G00.G99	Chapter VI: Diseases of the nervous system	linear
G60	Hereditary and idiopathic neuropathy	constant	4.38				0.665	constant	G60.G64	Polyneuropathies and other disorders of the peripheral nervous system	constant	G00.G99	Chapter VI: Diseases of the nervous system	linear
G61	Inflammatory polyneuropathy	constant	11.5				-1.01	constant	G60.G64	Polyneuropathies and other disorders of the peripheral nervous system	constant	G00.G99	Chapter VI: Diseases of the nervous system	linear
G62	Other polyneuropathies	constant	19.7				6.38	constant with 2013 up step	G60.G64	Polyneuropathies and other disorders of the peripheral nervous system	constant	G00.G99	Chapter VI: Diseases of the nervous system	linear
G70	Myasthenia gravis and other myoneural disorders	constant	19.7				-1.36	constant	G70.G73	Diseases of myoneural junction and muscle	linear	G00.G99	Chapter VI: Diseases of the nervous system	linear
G71	Primary disorders of muscles	linear	87	56.2			-6.43	monotonous increase	G70.G73	Diseases of myoneural junction and muscle	linear	G00.G99	Chapter VI: Diseases of the nervous system	linear
G72	Other myopathies	constant	4.18				-1.26	constant	G70.G73	Diseases of myoneural junction and muscle	linear	G00.G99	Chapter VI: Diseases of the nervous system	linear
G80	Infantile cerebral palsy	cubic	8.74	-5.1	22.1	6.52	-6.43	decrease-increase	G80.G83	Cerebral palsy and other paralytic syndromes	cubic	G00.G99	Chapter VI: Diseases of the nervous system	linear
G81	Hemiplegia	linear	3.67	-11.4			2.48	monotonous decrease	G80.G83	Cerebral palsy and other paralytic syndromes	cubic	G00.G99	Chapter VI: Diseases of the nervous system	linear
G82	Paraplegia and tetraplegia	constant	15.9				6.6	constant with 2013 up step	G80.G83	Cerebral palsy and other paralytic syndromes	cubic	G00.G99	Chapter VI: Diseases of the nervous system	linear
G83	Other paralytic syndromes	constant	6.87				-1.27	constant	G80.G83	Cerebral palsy and other paralytic syndromes	cubic	G00.G99	Chapter VI: Diseases of the nervous system	linear
G90	Disorders of autonomic nervous system	linear	55.1	65.7			-5.48	monotonous increase	G90.G99	Other disorders of the nervous system	linear	G00.G99	Chapter VI: Diseases of the nervous system	linear
G91	Hydrocephalus	linear	18.9	-34.4			11.3	monotonous decrease with 2013 up step	G90.G99	Other disorders of the nervous system	linear	G00.G99	Chapter VI: Diseases of the nervous system	linear
G93	Other disorders of brain	linear	64.8	-107			23.7	monotonous decrease with 2013 up step	G90.G99	Other disorders of the nervous system	linear	G00.G99	Chapter VI: Diseases of the nervous system	linear
G95	Other diseases of spinal cord	constant	43.2				6.83	constant	G90.G99	Other disorders of the nervous system	linear	G00.G99	Chapter VI: Diseases of the nervous system	linear
G98	Other disorders of nervous system, not elsewhere classified	quadratic	21.6	-46.2	-24.9		22.1	increase-decrease with 2013 up step	G90.G99	Other disorders of the nervous system	linear	G00.G99	Chapter VI: Diseases of the nervous system	linear
H66	Suppurative and unspecified otitis media	constant	8.59				-1.14	constant	H65.H75	Diseases of middle ear and mastoid	constant	H60.H95	Chapter VIII: Diseases of the ear and mastoid process	constant
I05	Rheumatic mitral valve diseases	linear	4.47	-15.3			36.1	monotonous decrease with 2013 up step	I05.I09	Chronic rheumatic heart diseases	cubic	I00.I99	Chapter IX: Diseases of the circulatory system	linear
I07	Rheumatic tricuspid valve diseases	cubic	1.11	4.65	4.82	6.27	15.3	increase-decrease-increase with 2013 up step	I05.I09	Chronic rheumatic heart diseases	cubic	I00.I99	Chapter IX: Diseases of the circulatory system	linear
I08	Multiple valve diseases	cubic	1.81	-41.9	8.05	-36.5	131	decrease-plateau-decrease with 2013 up step**	I05.I09	Chronic rheumatic heart diseases	cubic	I00.I99	Chapter IX: Diseases of the circulatory system	linear
I09	Other rheumatic heart diseases	quadratic	5.58	-9.47	6.26		-3.54	decrease-increase	I05.I09	Chronic rheumatic heart diseases	cubic	I00.I99	Chapter IX: Diseases of the circulatory system	linear
I10	Essential (primary) hypertension	constant	485				-21.8	constant	I10.I15	Hypertensive diseases	constant	I00.I99	Chapter IX: Diseases of the circulatory system	linear
I11	Hypertensive heart disease	cubic	331	55.6	-73	-79.4	155	decrease-increase-decrease with 2013 up step	I10.I15	Hypertensive diseases	constant	I00.I99	Chapter IX: Diseases of the circulatory system	linear
I12	Hypertensive renal disease	quadratic	86.5	33.9	41		-11.2	decrease-increase	I10.I15	Hypertensive diseases	constant	I00.I99	Chapter IX: Diseases of the circulatory system	linear
I13	Hypertensive heart and renal disease	quadratic	23.5	27.5	31.6		61.8	decrease-increase with 2013 up step	I10.I15	Hypertensive diseases	constant	I00.I99	Chapter IX: Diseases of the circulatory system	linear
I20	Angina pectoris	cubic	265	-511	163	121	5.73	plateau-decrease-increase	I20.I25	Ischaemic heart diseases	cubic	I00.I99	Chapter IX: Diseases of the circulatory system	linear
I21	Acute myocardial infarction	cubic	9765	-18500	2807	961	-310	decrease	I20.I25	Ischaemic heart diseases	cubic	I00.I99	Chapter IX: Diseases of the circulatory system	linear
I22	Subsequent myocardial infarction	linear	43.4	-129			3.41	monotonous decrease	I20.I25	Ischaemic heart diseases	cubic	I00.I99	Chapter IX: Diseases of the circulatory system	linear
I24	Other acute ischaemic heart diseases	linear	170	-107			95.2	monotonous decrease with 2013 up step	I20.I25	Ischaemic heart diseases	cubic	I00.I99	Chapter IX: Diseases of the circulatory system	linear
I25	Chronic ischaemic heart disease	quadratic	3611	-4226	620		29.9	decrease	I20.I25	Ischaemic heart diseases	cubic	I00.I99	Chapter IX: Diseases of the circulatory system	linear
I26	Pulmonary embolism	linear	493	-449			-38.1	monotonous decrease	I26.I28	Pulmonary heart disease and diseases of pulmonary circulation	linear	I00.I99	Chapter IX: Diseases of the circulatory system	linear
I27	Other pulmonary heart diseases	linear	133	198			-31.7	monotonous increase	I26.I28	Pulmonary heart disease and diseases of pulmonary circulation	linear	I00.I99	Chapter IX: Diseases of the circulatory system	linear
I30	Acute pericarditis	constant	5.14				-2.48	constant	I30.I52	Other forms of heart disease	cubic	I00.I99	Chapter IX: Diseases of the circulatory system	linear
I31	Other diseases of pericardium	cubic	52.6	-33.8	-75.8	38.1	9.27	increase-decrease	I30.I52	Other forms of heart disease	cubic	I00.I99	Chapter IX: Diseases of the circulatory system	linear
I33	Acute and subacute endocarditis	linear	60.3	114			-49.4	monotonous increase with 2013 down step	I30.I52	Other forms of heart disease	cubic	I00.I99	Chapter IX: Diseases of the circulatory system	linear
I34	Nonrheumatic mitral valve disorders	quadratic	559	-337	-96.6		-195	plateau-decrease with 2013 down step	I30.I52	Other forms of heart disease	cubic	I00.I99	Chapter IX: Diseases of the circulatory system	linear
I35	Nonrheumatic aortic valve disorders	cubic	870	320	-176	-81.1	-74	increase-decrease	I30.I52	Other forms of heart disease	cubic	I00.I99	Chapter IX: Diseases of the circulatory system	linear
I36	Nonrheumatic tricuspid valve disorders	linear	18.8	23.5			-26	monotonous increase with 2013 down step	I30.I52	Other forms of heart disease	cubic	I00.I99	Chapter IX: Diseases of the circulatory system	linear
I38	Endocarditis, valve unspecified	quadratic	475	161	-207		-6.2	increase-decrease	I30.I52	Other forms of heart disease	cubic	I00.I99	Chapter IX: Diseases of the circulatory system	linear
I40	Acute myocarditis	linear	8.25	-9.75			-1.82	monotonous decrease	I30.I52	Other forms of heart disease	cubic	I00.I99	Chapter IX: Diseases of the circulatory system	linear
I42	Cardiomyopathy	cubic	575	-636	158	90.9	-51.7	decrease-plateau	I30.I52	Other forms of heart disease	cubic	I00.I99	Chapter IX: Diseases of the circulatory system	linear
I44	Atrioventricular and left bundle-branch block	linear	51.7	-50			13.8	monotonous decrease with 2013 up step	I30.I52	Other forms of heart disease	cubic	I00.I99	Chapter IX: Diseases of the circulatory system	linear
I45	Other conduction disorders	linear	64.9	-125			11.9	monotonous decrease	I30.I52	Other forms of heart disease	cubic	I00.I99	Chapter IX: Diseases of the circulatory system	linear
I46	Cardiac arrest	cubic	2564	-2260	-342	395	-214	plateau-decrease-plateau	I30.I52	Other forms of heart disease	cubic	I00.I99	Chapter IX: Diseases of the circulatory system	linear
I47	Paroxysmal tachycardia	linear	18	-30.2			15.8	monotonous decrease with 2013 up step	I30.I52	Other forms of heart disease	cubic	I00.I99	Chapter IX: Diseases of the circulatory system	linear
I48	Atrial fibrillation and flutter	linear	1274	-582			58.8	monotonous decrease	I30.I52	Other forms of heart disease	cubic	I00.I99	Chapter IX: Diseases of the circulatory system	linear
I49	Other cardiac arrhythmias	quadratic	716	-704	-179		150	increase-decrease with 2013 up step	I30.I52	Other forms of heart disease	cubic	I00.I99	Chapter IX: Diseases of the circulatory system	linear
I50	Heart failure	linear	5804	-1371			190	monotonous decrease	I30.I52	Other forms of heart disease	cubic	I00.I99	Chapter IX: Diseases of the circulatory system	linear
I51	Complications and ill-defined descriptions of heart disease	quadratic	843	-551	-108		65.1	increase-decrease	I30.I52	Other forms of heart disease	cubic	I00.I99	Chapter IX: Diseases of the circulatory system	linear
I60	Subarachnoid haemorrhage	linear	425	-292			-21.6	monotonous decrease	I60.I69	Cerebrovascular diseases	cubic	I00.I99	Chapter IX: Diseases of the circulatory system	linear
I61	Intracerebral haemorrhage	linear	1636	-799			-64.8	monotonous decrease	I60.I69	Cerebrovascular diseases	cubic	I00.I99	Chapter IX: Diseases of the circulatory system	linear
I62	Other nontraumatic intracranial haemorrhage	constant	157				-15.7	constant	I60.I69	Cerebrovascular diseases	cubic	I00.I99	Chapter IX: Diseases of the circulatory system	linear
I63	Cerebral infarction	cubic	1425	-765	-125	137	-32.5	increase-decrease-increase	I60.I69	Cerebrovascular diseases	cubic	I00.I99	Chapter IX: Diseases of the circulatory system	linear
I64	Stroke, not specified as haemorrhage or infarction	cubic	5901	-8674	516	1937	-374	increase-decrease-increase	I60.I69	Cerebrovascular diseases	cubic	I00.I99	Chapter IX: Diseases of the circulatory system	linear
I67	Other cerebrovascular diseases	linear	133	-383			79.8	monotonous decrease with 2013 up step	I60.I69	Cerebrovascular diseases	cubic	I00.I99	Chapter IX: Diseases of the circulatory system	linear
I69	Sequelae of cerebrovascular disease	quadratic	640	-1002	261		894	decrease-plateau with 2013 up step	I60.I69	Cerebrovascular diseases	cubic	I00.I99	Chapter IX: Diseases of the circulatory system	linear
I70	Atherosclerosis	quadratic	1195	-1118	-325		-106	plateau-decrease	I70.I79	Diseases of arteries, arterioles and capillaries	cubic	I00.I99	Chapter IX: Diseases of the circulatory system	linear
I71	Aortic aneurysm and dissection	cubic	1373	-1044	-117	146	-174	increase-decrease-increase with 2013 down step	I70.I79	Diseases of arteries, arterioles and capillaries	cubic	I00.I99	Chapter IX: Diseases of the circulatory system	linear
I72	Other aneurysm	constant	197				105	constant with 2013 up step	I70.I79	Diseases of arteries, arterioles and capillaries	cubic	I00.I99	Chapter IX: Diseases of the circulatory system	linear
I73	Other peripheral vascular diseases	linear	161	245			-47.7	monotonous increase with 2013 down step	I70.I79	Diseases of arteries, arterioles and capillaries	cubic	I00.I99	Chapter IX: Diseases of the circulatory system	linear
I74	Arterial embolism and thrombosis	quadratic	256	-381	86.3		-40.2	decrease-plateau	I70.I79	Diseases of arteries, arterioles and capillaries	cubic	I00.I99	Chapter IX: Diseases of the circulatory system	linear
I77	Other disorders of arteries and arterioles	linear	58.2	-53.9			-3.32	monotonous decrease	I70.I79	Diseases of arteries, arterioles and capillaries	cubic	I00.I99	Chapter IX: Diseases of the circulatory system	linear
I78	Diseases of capillaries	constant	5.09				-0.388	constant	I70.I79	Diseases of arteries, arterioles and capillaries	cubic	I00.I99	Chapter IX: Diseases of the circulatory system	linear
I80	Phlebitis and thrombophlebitis	quadratic	83.8	-137	-60.3		30.1	increase-decrease	I80.I89	Diseases of veins, lymphatic vessels and lymph nodes, not elsewhere classified	quadratic	I00.I99	Chapter IX: Diseases of the circulatory system	linear
I81	Portal vein thrombosis	constant	3.91				1.54	constant	I80.I89	Diseases of veins, lymphatic vessels and lymph nodes, not elsewhere classified	quadratic	I00.I99	Chapter IX: Diseases of the circulatory system	linear
I82	Other venous embolism and thrombosis	quadratic	23.2	-32.1	19		-3.05	decrease-increase	I80.I89	Diseases of veins, lymphatic vessels and lymph nodes, not elsewhere classified	quadratic	I00.I99	Chapter IX: Diseases of the circulatory system	linear
I83	Varicose veins of lower extremities	constant	5.02				-0.592	constant	I80.I89	Diseases of veins, lymphatic vessels and lymph nodes, not elsewhere classified	quadratic	I00.I99	Chapter IX: Diseases of the circulatory system	linear
I85	Oesophageal varices	quadratic	10.6	-20.8	-16.4		7.57	increase-decrease	I80.I89	Diseases of veins, lymphatic vessels and lymph nodes, not elsewhere classified	quadratic	I00.I99	Chapter IX: Diseases of the circulatory system	linear
I87	Other disorders of veins	constant	4.66				0.3	constant	I80.I89	Diseases of veins, lymphatic vessels and lymph nodes, not elsewhere classified	quadratic	I00.I99	Chapter IX: Diseases of the circulatory system	linear
I95	Hypotension	constant	4.43				-0.398	constant	I95.I99	Other and unspecified disorders of the circulatory system	quadratic	I00.I99	Chapter IX: Diseases of the circulatory system	linear
I99	Other and unspecified disorders of circulatory system	quadratic	23.9	-33.6	-68.6		28.2	increase-decrease with 2013 up step	I95.I99	Other and unspecified disorders of the circulatory system	quadratic	I00.I99	Chapter IX: Diseases of the circulatory system	linear
J06	Acute upper respiratory infections of multiple or unspecified sites	quadratic	15	-2.48	-34.8		14.3	increase-decrease with 2013 up step	J00.J06	Acute upper respiratory infections	quadratic	J00.J99	Chapter X: Diseases of the respiratory system	quadratic
J09	Influenza due to certain identified influenza virus	linear	4.77	21.7			-11.3	incidental mortality peaks**	J09.J18	Influenza and pneumonia	linear	J00.J99	Chapter X: Diseases of the respiratory system	quadratic
J10	Influenza due to identified influenza virus	constant	4.97				27.2	constant with 2013 up step	J09.J18	Influenza and pneumonia	linear	J00.J99	Chapter X: Diseases of the respiratory system	quadratic
J11	Influenza, virus not identified	linear	139	-434			153	monotonous decrease with 2013 up step	J09.J18	Influenza and pneumonia	linear	J00.J99	Chapter X: Diseases of the respiratory system	quadratic
J12	Viral pneumonia, not elsewhere classified	cubic	48.4	-116	55.3	47.4	-26.9	increase-decrease-plateau	J09.J18	Influenza and pneumonia	linear	J00.J99	Chapter X: Diseases of the respiratory system	quadratic
J13	Pneumonia due to Streptococcus pneumoniae	linear	48.4	-54.8			-7.23	monotonous decrease	J09.J18	Influenza and pneumonia	linear	J00.J99	Chapter X: Diseases of the respiratory system	quadratic
J15	Bacterial pneumonia, not elsewhere classified	linear	33.4	-28.3			-8.85	monotonous decrease	J09.J18	Influenza and pneumonia	linear	J00.J99	Chapter X: Diseases of the respiratory system	quadratic
J18	Pneumonia, organism unspecified	linear	5285	-4376			-1411	monotonous decrease with 2013 down step	J09.J18	Influenza and pneumonia	linear	J00.J99	Chapter X: Diseases of the respiratory system	quadratic
J20	Acute bronchitis	quadratic	26.9	-15.9	-39		15.3	increase-decrease	J20.J22	Other acute lower respiratory infections	quadratic	J00.J99	Chapter X: Diseases of the respiratory system	quadratic
J22	Unspecified acute lower respiratory infection	quadratic	231	361	-484		-79.1	increase-decrease	J20.J22	Other acute lower respiratory infections	quadratic	J00.J99	Chapter X: Diseases of the respiratory system	quadratic
J38	Diseases of vocal cords and larynx, not elsewhere classified	constant	4.61				0.83	constant	J30.J39	Other diseases of upper respiratory tract	constant	J00.J99	Chapter X: Diseases of the respiratory system	quadratic
J39	Other diseases of upper respiratory tract	constant	6.91				0.336	constant	J30.J39	Other diseases of upper respiratory tract	constant	J00.J99	Chapter X: Diseases of the respiratory system	quadratic
J40	Bronchitis, not specified as acute or chronic	cubic	38.2	-105	6.21	36.3	6.14	increase-decrease-increase	J40.J47	Chronic lower respiratory diseases	linear	J00.J99	Chapter X: Diseases of the respiratory system	quadratic
J42	Unspecified chronic bronchitis	linear	37.6	-187			36	monotonous decrease with 2013 up step	J40.J47	Chronic lower respiratory diseases	linear	J00.J99	Chapter X: Diseases of the respiratory system	quadratic
J43	Emphysema	quadratic	915	-2666	384		76.4	decrease	J40.J47	Chronic lower respiratory diseases	linear	J00.J99	Chapter X: Diseases of the respiratory system	quadratic
J44	Other chronic obstructive pulmonary disease	constant	5262				-385	constant with 2013 down step	J40.J47	Chronic lower respiratory diseases	linear	J00.J99	Chapter X: Diseases of the respiratory system	quadratic
J45	Asthma	cubic	66	-19.8	-12.4	68.3	13.5	increase-decrease-increase	J40.J47	Chronic lower respiratory diseases	linear	J00.J99	Chapter X: Diseases of the respiratory system	quadratic
J46	Status asthmaticus	quadratic	11.3	-20.9	9.81		-2.25	decrease-increase	J40.J47	Chronic lower respiratory diseases	linear	J00.J99	Chapter X: Diseases of the respiratory system	quadratic
J47	Bronchiectasis	quadratic	29.1	-23.4	54.5		-12.6	decrease-increase	J40.J47	Chronic lower respiratory diseases	linear	J00.J99	Chapter X: Diseases of the respiratory system	quadratic
J61	Pneumoconiosis due to asbestos and other mineral fibres	constant	9.18				-1.89	constant	J60.J70	Lung diseases due to external agents	linear	J00.J99	Chapter X: Diseases of the respiratory system	quadratic
J62	Pneumoconiosis due to dust containing silica	quadratic	24	-76.3	39.1		-6.34	decrease-plateau	J60.J70	Lung diseases due to external agents	linear	J00.J99	Chapter X: Diseases of the respiratory system	quadratic
J67	Hypersensitivity pneumonitis due to organic dust	constant	6.94				4.44	constant with 2013 up step	J60.J70	Lung diseases due to external agents	linear	J00.J99	Chapter X: Diseases of the respiratory system	quadratic
J69	Pneumonitis due to solids and liquids	constant	326				-148	constant with 2013 down step	J60.J70	Lung diseases due to external agents	linear	J00.J99	Chapter X: Diseases of the respiratory system	quadratic
J70	Respiratory conditions due to other external agents	constant	3.91				-1.26	constant	J60.J70	Lung diseases due to external agents	linear	J00.J99	Chapter X: Diseases of the respiratory system	quadratic
J80	Adult respiratory distress syndrome	linear	3.79	-9.03			3.51	monotonous decrease	J80.J84	Other respiratory diseases principally affecting the interstitium	linear	J00.J99	Chapter X: Diseases of the respiratory system	quadratic
J81	Pulmonary oedema	constant	5.05				-2.86	constant	J80.J84	Other respiratory diseases principally affecting the interstitium	linear	J00.J99	Chapter X: Diseases of the respiratory system	quadratic
J84	Other interstitial pulmonary diseases	linear	360	266			12.3	monotonous increase	J80.J84	Other respiratory diseases principally affecting the interstitium	linear	J00.J99	Chapter X: Diseases of the respiratory system	quadratic
J85	Abscess of lung and mediastinum	linear	6.48	-9.52			2.55	monotonous decrease	J85.J86	Suppurative and necrotic conditions of lower respiratory tract	constant	J00.J99	Chapter X: Diseases of the respiratory system	quadratic
J86	Pyothorax	constant	26.8				-5.7	constant	J85.J86	Suppurative and necrotic conditions of lower respiratory tract	constant	J00.J99	Chapter X: Diseases of the respiratory system	quadratic
J90	Pleural effusion, not elsewhere classified	quadratic	34.1	-21.7	-34		9.29	increase-decrease	J90.J94	Other diseases of pleura	quadratic	J00.J99	Chapter X: Diseases of the respiratory system	quadratic
J93	Pneumothorax	constant	15.1				-5.08	constant	J90.J94	Other diseases of pleura	quadratic	J00.J99	Chapter X: Diseases of the respiratory system	quadratic
J94	Other pleural conditions	constant	7.86				-3.56	constant with 2013 down step	J90.J94	Other diseases of pleura	quadratic	J00.J99	Chapter X: Diseases of the respiratory system	quadratic
J96	Respiratory failure, not elsewhere classified	quadratic	92.3	55.3	-257		38.4	increase-decrease	J95.J99	Other diseases of the respiratory system	quadratic	J00.J99	Chapter X: Diseases of the respiratory system	quadratic
J98	Other respiratory disorders	quadratic	264	290	-364		140	increase-decrease	J95.J99	Other diseases of the respiratory system	quadratic	J00.J99	Chapter X: Diseases of the respiratory system	quadratic
K10	Other diseases of jaws	constant	3.72				1.18	constant	K00.K14	Diseases of oral cavity, salivary glands and jaws	constant	K00.K93	Chapter XI: Diseases of the digestive system	quadratic
K11	Diseases of salivary glands	constant	8.94				-3.7	constant	K00.K14	Diseases of oral cavity, salivary glands and jaws	constant	K00.K93	Chapter XI: Diseases of the digestive system	quadratic
K20	Oesophagitis	linear	7.16	-8.76			0.893	monotonous decrease	K20.K31	Diseases of oesophagus, stomach and duodenum	linear	K00.K93	Chapter XI: Diseases of the digestive system	quadratic
K21	Gastro-oesophageal reflux disease	linear	9.02	-16.9			2.03	monotonous decrease	K20.K31	Diseases of oesophagus, stomach and duodenum	linear	K00.K93	Chapter XI: Diseases of the digestive system	quadratic
K22	Other diseases of oesophagus	linear	55.2	-22.6			4.17	monotonous decrease	K20.K31	Diseases of oesophagus, stomach and duodenum	linear	K00.K93	Chapter XI: Diseases of the digestive system	quadratic
K25	Gastric ulcer	cubic	203	-375	-37.8	70.6	1.72	plateau-decrease-plateau	K20.K31	Diseases of oesophagus, stomach and duodenum	linear	K00.K93	Chapter XI: Diseases of the digestive system	quadratic
K26	Duodenal ulcer	linear	75.6	-160			8.32	monotonous decrease	K20.K31	Diseases of oesophagus, stomach and duodenum	linear	K00.K93	Chapter XI: Diseases of the digestive system	quadratic
K27	Peptic ulcer, site unspecified	linear	12.5	-34.1			4.41	monotonous decrease	K20.K31	Diseases of oesophagus, stomach and duodenum	linear	K00.K93	Chapter XI: Diseases of the digestive system	quadratic
K28	Gastrojejunal ulcer	quadratic	19.7	0.686	-14.1		-7.11	increase-decrease	K20.K31	Diseases of oesophagus, stomach and duodenum	linear	K00.K93	Chapter XI: Diseases of the digestive system	quadratic
K29	Gastritis and duodenitis	linear	20.1	-27.1			2.56	monotonous decrease	K20.K31	Diseases of oesophagus, stomach and duodenum	linear	K00.K93	Chapter XI: Diseases of the digestive system	quadratic
K31	Other diseases of stomach and duodenum	constant	38.3				-3.15	constant	K20.K31	Diseases of oesophagus, stomach and duodenum	linear	K00.K93	Chapter XI: Diseases of the digestive system	quadratic
K35	Acute appendicitis	linear	23.1	-26.9			-3.52	monotonous decrease	K35.K38	Diseases of appendix	linear	K00.K93	Chapter XI: Diseases of the digestive system	quadratic
K37	Unspecified appendicitis	constant	4.26				-0.579	constant	K35.K38	Diseases of appendix	linear	K00.K93	Chapter XI: Diseases of the digestive system	quadratic
K40	Inguinal hernia	constant	41				-8.55	constant with 2013 down step	K40.K46	Hernia	constant	K00.K93	Chapter XI: Diseases of the digestive system	quadratic
K41	Femoral hernia	constant	7.83				-2.3	constant	K40.K46	Hernia	constant	K00.K93	Chapter XI: Diseases of the digestive system	quadratic
K42	Umbilical hernia	constant	10.8				1.57	constant	K40.K46	Hernia	constant	K00.K93	Chapter XI: Diseases of the digestive system	quadratic
K43	Ventral hernia	linear	20.7	17.7			-7.21	monotonous increase	K40.K46	Hernia	constant	K00.K93	Chapter XI: Diseases of the digestive system	quadratic
K44	Diaphragmatic hernia	quadratic	32.9	-15.3	20.9		-8.6	decrease-increase	K40.K46	Hernia	constant	K00.K93	Chapter XI: Diseases of the digestive system	quadratic
K45	Other abdominal hernia	constant	3.95				-0.0902	constant	K40.K46	Hernia	constant	K00.K93	Chapter XI: Diseases of the digestive system	quadratic
K46	Unspecified hernia of abdominal cavity	linear	13.5	12.1			-2.38	monotonous increase	K40.K46	Hernia	constant	K00.K93	Chapter XI: Diseases of the digestive system	quadratic
K50	Crohn's disease [regional enteritis]	quadratic	33.8	-30	-16.3		12.8	increase-decrease	K50.K52	Noninfective enteritis and colitis	linear	K00.K93	Chapter XI: Diseases of the digestive system	quadratic
K51	Ulcerative colitis	constant	25.7				-6.08	constant	K50.K52	Noninfective enteritis and colitis	linear	K00.K93	Chapter XI: Diseases of the digestive system	quadratic
K52	Other noninfective gastroenteritis and colitis	linear	314	149			-354	monotonous increase with 2013 down step	K50.K52	Noninfective enteritis and colitis	linear	K00.K93	Chapter XI: Diseases of the digestive system	quadratic
K55	Vascular disorders of intestine	linear	435	-172			-36.3	monotonous decrease	K55.K64	Other diseases of intestines	quadratic	K00.K93	Chapter XI: Diseases of the digestive system	quadratic
K56	Paralytic ileus and intestinal obstruction without hernia	linear	604	-336			-45.9	monotonous decrease with 2013 down step	K55.K64	Other diseases of intestines	quadratic	K00.K93	Chapter XI: Diseases of the digestive system	quadratic
K57	Diverticular disease of intestine	quadratic	265	-155	-54.7		-33	plateau-decrease with 2013 down step	K55.K64	Other diseases of intestines	quadratic	K00.K93	Chapter XI: Diseases of the digestive system	quadratic
K59	Other functional intestinal disorders	linear	28.1	-23.8			3.48	monotonous decrease	K55.K64	Other diseases of intestines	quadratic	K00.K93	Chapter XI: Diseases of the digestive system	quadratic
K61	Abscess of anal and rectal regions	constant	7.53				-2.91	constant	K55.K64	Other diseases of intestines	quadratic	K00.K93	Chapter XI: Diseases of the digestive system	quadratic
K62	Other diseases of anus and rectum	constant	13.6				-4.59	constant	K55.K64	Other diseases of intestines	quadratic	K00.K93	Chapter XI: Diseases of the digestive system	quadratic
K63	Other diseases of intestine	quadratic	236	-187	-182		72.7	increase-decrease with 2013 up step	K55.K64	Other diseases of intestines	quadratic	K00.K93	Chapter XI: Diseases of the digestive system	quadratic
K65	Peritonitis	quadratic	81.4	-127	-71.8		16.1	increase-decrease	K65.K67	Diseases of peritoneum	quadratic	K00.K93	Chapter XI: Diseases of the digestive system	quadratic
K66	Other disorders of peritoneum	constant	4.07				-1.75	constant	K65.K67	Diseases of peritoneum	quadratic	K00.K93	Chapter XI: Diseases of the digestive system	quadratic
K70	Alcoholic liver disease	cubic	457	-217	-45.8	96.5	-45.2	increase-decrease-increase	K70.K77	Diseases of liver	cubic	K00.K93	Chapter XI: Diseases of the digestive system	quadratic
K71	Toxic liver disease	constant	3.43				0.141	constant	K70.K77	Diseases of liver	cubic	K00.K93	Chapter XI: Diseases of the digestive system	quadratic
K72	Hepatic failure, not elsewhere classified	constant	83.6				2.65	constant	K70.K77	Diseases of liver	cubic	K00.K93	Chapter XI: Diseases of the digestive system	quadratic
K73	Chronic hepatitis, not elsewhere classified	linear	12.3	-22.1			-1.94	monotonous decrease	K70.K77	Diseases of liver	cubic	K00.K93	Chapter XI: Diseases of the digestive system	quadratic
K74	Fibrosis and cirrhosis of liver	constant	329				-10.5	constant	K70.K77	Diseases of liver	cubic	K00.K93	Chapter XI: Diseases of the digestive system	quadratic
K75	Other inflammatory liver diseases	constant	15.5				16.5	constant with 2013 up step	K70.K77	Diseases of liver	cubic	K00.K93	Chapter XI: Diseases of the digestive system	quadratic
K76	Other diseases of liver	constant	56.9				2.82	constant	K70.K77	Diseases of liver	cubic	K00.K93	Chapter XI: Diseases of the digestive system	quadratic
K80	Cholelithiasis	quadratic	101	-61.3	52.7		-38.1	decrease-increase with 2013 down step	K80.K87	Disorders of gallbladder, biliary tract and pancreas	linear	K00.K93	Chapter XI: Diseases of the digestive system	quadratic
K81	Cholecystitis	constant	113				-11.9	constant	K80.K87	Disorders of gallbladder, biliary tract and pancreas	linear	K00.K93	Chapter XI: Diseases of the digestive system	quadratic
K82	Other diseases of gallbladder	quadratic	23	-26.5	-36.2		27.5	increase-decrease with 2013 up step	K80.K87	Disorders of gallbladder, biliary tract and pancreas	linear	K00.K93	Chapter XI: Diseases of the digestive system	quadratic
K83	Other diseases of biliary tract	constant	73.9				31.2	constant with 2013 up step	K80.K87	Disorders of gallbladder, biliary tract and pancreas	linear	K00.K93	Chapter XI: Diseases of the digestive system	quadratic
K85	Acute pancreatitis	linear	130	-67.5			6.89	monotonous decrease	K80.K87	Disorders of gallbladder, biliary tract and pancreas	linear	K00.K93	Chapter XI: Diseases of the digestive system	quadratic
K86	Other diseases of pancreas	constant	49.8				-8.35	constant	K80.K87	Disorders of gallbladder, biliary tract and pancreas	linear	K00.K93	Chapter XI: Diseases of the digestive system	quadratic
K90	Intestinal malabsorption	constant	6.04				0.904	constant	K90.K93	Other diseases of the digestive system	quadratic	K00.K93	Chapter XI: Diseases of the digestive system	quadratic
K92	Other diseases of digestive system	quadratic	1048	-965	-439		-7.42	increase-decrease	K90.K93	Other diseases of the digestive system	quadratic	K00.K93	Chapter XI: Diseases of the digestive system	quadratic
L02	Cutaneous abscess, furuncle and carbuncle	cubic	15.3	-10.4	-5.68	10.9	0.591	increase-decrease-increase	L00.L08	Infections of the skin and subcutaneous tissue	quadratic	L00.L99	Chapter XII: Diseases of the skin and subcutaneous tissue	constant
L03	Cellulitis	linear	11.8	23.9			5.9	monotonous increase	L00.L08	Infections of the skin and subcutaneous tissue	quadratic	L00.L99	Chapter XII: Diseases of the skin and subcutaneous tissue	constant
L08	Other local infections of skin and subcutaneous tissue	linear	29.7	30			-21.1	monotonous increase with 2013 down step	L00.L08	Infections of the skin and subcutaneous tissue	quadratic	L00.L99	Chapter XII: Diseases of the skin and subcutaneous tissue	constant
L12	Pemphigoid	linear	12.5	-11.7			1.42	monotonous decrease	L10.L14	Bullous disorders	linear	L00.L99	Chapter XII: Diseases of the skin and subcutaneous tissue	constant
L40	Psoriasis	constant	3.92				-0.127	constant	L40.L45	Papulosquamous disorders	constant	L00.L99	Chapter XII: Diseases of the skin and subcutaneous tissue	constant
L89	Decubitus ulcer	quadratic	284	-446	133		-67.3	decrease-plateau	L80.L99	Other disorders of the skin and subcutaneous tissue	quadratic	L00.L99	Chapter XII: Diseases of the skin and subcutaneous tissue	constant
L97	Ulcer of lower limb, not elsewhere classified	constant	35				-6.12	constant	L80.L99	Other disorders of the skin and subcutaneous tissue	quadratic	L00.L99	Chapter XII: Diseases of the skin and subcutaneous tissue	constant
L98	Other disorders of skin and subcutaneous tissue, not elsewhere classified	constant	5.42				3.88	constant	L80.L99	Other disorders of the skin and subcutaneous tissue	quadratic	L00.L99	Chapter XII: Diseases of the skin and subcutaneous tissue	constant
M00	Pyogenic arthritis	linear	23.5	36.1			1.66	monotonous increase	M00.M03	Infectious arthropathies	linear	M00.M99	Chapter XIII: Diseases of the musculoskeletal system and connective tissue	linear
M05	Seropositive rheumatoid arthritis	quadratic	16	-30.1	38.1		-9.53	decrease-increase	M05.M14	Inflammatory polyarthropathies	quadratic	M00.M99	Chapter XIII: Diseases of the musculoskeletal system and connective tissue	linear
M06	Other rheumatoid arthritis	linear	119	-166			66.4	monotonous decrease with 2013 down step	M05.M14	Inflammatory polyarthropathies	quadratic	M00.M99	Chapter XIII: Diseases of the musculoskeletal system and connective tissue	linear
M10	Gout	constant	6.33				5.57	constant with 2013 up step	M05.M14	Inflammatory polyarthropathies	quadratic	M00.M99	Chapter XIII: Diseases of the musculoskeletal system and connective tissue	linear
M13	Other arthritis	constant	8.69				-0.493	constant	M05.M14	Inflammatory polyarthropathies	quadratic	M00.M99	Chapter XIII: Diseases of the musculoskeletal system and connective tissue	linear
M15	Polyarthrosis	linear	14.2	-12.8			12.5	monotonous decrease with 2013 up step	M15.M19	Arthrosis	linear	M00.M99	Chapter XIII: Diseases of the musculoskeletal system and connective tissue	linear
M16	Coxarthrosis [arthrosis of hip]	linear	51.6	41.4			-9.08	monotonous increase	M15.M19	Arthrosis	linear	M00.M99	Chapter XIII: Diseases of the musculoskeletal system and connective tissue	linear
M17	Gonarthrosis [arthrosis of knee]	linear	15	25.2			-5.41	monotonous increase	M15.M19	Arthrosis	linear	M00.M99	Chapter XIII: Diseases of the musculoskeletal system and connective tissue	linear
M19	Other arthrosis	quadratic	32.3	-3.65	-14.6		18	increase-decrease with 2013 up step	M15.M19	Arthrosis	linear	M00.M99	Chapter XIII: Diseases of the musculoskeletal system and connective tissue	linear
M24	Other specific joint derangements	constant	5.33				-3.81	constant	M20.M25	Other joint disorders	quadratic	M00.M99	Chapter XIII: Diseases of the musculoskeletal system and connective tissue	linear
M25	Other joint disorders, not elsewhere classified	quadratic	112	-227	-92.4		32.6	increase-decrease with 2013 up step	M20.M25	Other joint disorders	quadratic	M00.M99	Chapter XIII: Diseases of the musculoskeletal system and connective tissue	linear
M30	Polyarteritis nodosa and related conditions	quadratic	5.76	-15.2	9.42		-0.04	decrease-increase	M30.M36	Systemic connective tissue disorders	linear	M00.M99	Chapter XIII: Diseases of the musculoskeletal system and connective tissue	linear
M31	Other necrotizing vasculopathies	linear	54.2	-69.8			13.5	monotonous decrease	M30.M36	Systemic connective tissue disorders	linear	M00.M99	Chapter XIII: Diseases of the musculoskeletal system and connective tissue	linear
M32	Systemic lupus erythematosus	quadratic	23	-24.1	11.6		-2.23	decrease-increase	M30.M36	Systemic connective tissue disorders	linear	M00.M99	Chapter XIII: Diseases of the musculoskeletal system and connective tissue	linear
M33	Dermatopolymyositis	constant	8.96				-0.628	constant	M30.M36	Systemic connective tissue disorders	linear	M00.M99	Chapter XIII: Diseases of the musculoskeletal system and connective tissue	linear
M34	Systemic sclerosis	constant	32.5				11.3	constant with 2013 up step	M30.M36	Systemic connective tissue disorders	linear	M00.M99	Chapter XIII: Diseases of the musculoskeletal system and connective tissue	linear
M35	Other systemic involvement of connective tissue	linear	44.2	-35.4			6.66	monotonous decrease	M30.M36	Systemic connective tissue disorders	linear	M00.M99	Chapter XIII: Diseases of the musculoskeletal system and connective tissue	linear
M40	Kyphosis and lordosis	constant	4.61				-0.804	constant	M40.M43	Deforming dorsopathies	linear	M00.M99	Chapter XIII: Diseases of the musculoskeletal system and connective tissue	linear
M41	Scoliosis	quadratic	18.9	-10.1	7.86		-4.15	decrease-increase	M40.M43	Deforming dorsopathies	linear	M00.M99	Chapter XIII: Diseases of the musculoskeletal system and connective tissue	linear
M45	Ankylosing spondylitis	linear	5.26	-11.6			1.62	monotonous decrease	M45.M49	Spondylopathies	linear	M00.M99	Chapter XIII: Diseases of the musculoskeletal system and connective tissue	linear
M46	Other inflammatory spondylopathies	linear	17.2	29.6			2.94	monotonous increase	M45.M49	Spondylopathies	linear	M00.M99	Chapter XIII: Diseases of the musculoskeletal system and connective tissue	linear
M48	Other spondylopathies	linear	15.9	33.4			5.31	monotonous increase	M45.M49	Spondylopathies	linear	M00.M99	Chapter XIII: Diseases of the musculoskeletal system and connective tissue	linear
M51	Other intervertebral disc disorders	constant	3.75				1.5	constant	M50.M54	Other dorsopathies	linear	M00.M99	Chapter XIII: Diseases of the musculoskeletal system and connective tissue	linear
M54	Dorsalgia	linear	4.76	9.28			-0.053	monotonous increase	M50.M54	Other dorsopathies	linear	M00.M99	Chapter XIII: Diseases of the musculoskeletal system and connective tissue	linear
M60	Myositis	linear	9.54	10.2			-1.51	monotonous increase	M60.M63	Disorders of muscles	constant	M00.M99	Chapter XIII: Diseases of the musculoskeletal system and connective tissue	linear
M62	Other disorders of muscle	cubic	20.6	-1.22	-8.08	18	3.58	increase-decrease-increase	M60.M63	Disorders of muscles	constant	M00.M99	Chapter XIII: Diseases of the musculoskeletal system and connective tissue	linear
M72	Fibroblastic disorders	linear	3.53	-21.6			26.1	monotonous decrease with 2013 up step	M70.M79	Other soft tissue disorders	linear	M00.M99	Chapter XIII: Diseases of the musculoskeletal system and connective tissue	linear
M79	Other soft tissue disorders, not elsewhere classified	linear	22.7	-18.6			-14.6	monotonous decrease with 2013 down step	M70.M79	Other soft tissue disorders	linear	M00.M99	Chapter XIII: Diseases of the musculoskeletal system and connective tissue	linear
M80	Osteoporosis with pathological fracture	constant	43.3				-1.76	constant	M80.M85	Disorders of bone density and structure	linear	M00.M99	Chapter XIII: Diseases of the musculoskeletal system and connective tissue	linear
M81	Osteoporosis without pathological fracture	linear	43.7	-25.1			9.13	monotonous decrease	M80.M85	Disorders of bone density and structure	linear	M00.M99	Chapter XIII: Diseases of the musculoskeletal system and connective tissue	linear
M86	Osteomyelitis	constant	27				1.9	constant	M86.M90	Other osteopathies	constant	M00.M99	Chapter XIII: Diseases of the musculoskeletal system and connective tissue	linear
M88	Paget's disease of bone [osteitis deformans]	constant	3.35				-0.991	constant	M86.M90	Other osteopathies	constant	M00.M99	Chapter XIII: Diseases of the musculoskeletal system and connective tissue	linear
N03	Chronic nephritic syndrome	linear	5.13	-12.6			6.95	monotonous decrease with 2013 up step	N00.N08	Glomerular diseases	linear	N00.N99	Chapter XIV: Diseases of the genitourinary system	linear
N04	Nephrotic syndrome	cubic	13.8	-0.43	-5.24	7.69	-3.89	increase-decrease-increase	N00.N08	Glomerular diseases	linear	N00.N99	Chapter XIV: Diseases of the genitourinary system	linear
N05	Unspecified nephritic syndrome	linear	9.5	-21.6			1.96	monotonous decrease	N00.N08	Glomerular diseases	linear	N00.N99	Chapter XIV: Diseases of the genitourinary system	linear
N10	Acute tubulo-interstitial nephritis	quadratic	14.2	15	-18.2		-2.17	increase-decrease	N10.N16	Renal tubulo-interstitial diseases	linear	N00.N99	Chapter XIV: Diseases of the genitourinary system	linear
N11	Chronic tubulo-interstitial nephritis	linear	9.19	-28.6			2.78	monotonous decrease	N10.N16	Renal tubulo-interstitial diseases	linear	N00.N99	Chapter XIV: Diseases of the genitourinary system	linear
N12	Tubulo-interstitial nephritis, not specified as acute or chronic	linear	32.5	-77.6			4.36	monotonous decrease	N10.N16	Renal tubulo-interstitial diseases	linear	N00.N99	Chapter XIV: Diseases of the genitourinary system	linear
N13	Obstructive and reflux uropathy	constant	19.5				0.404	constant	N10.N16	Renal tubulo-interstitial diseases	linear	N00.N99	Chapter XIV: Diseases of the genitourinary system	linear
N15	Other renal tubulo-interstitial diseases	linear	5.29	-10.8			-0.0887	monotonous decrease	N10.N16	Renal tubulo-interstitial diseases	linear	N00.N99	Chapter XIV: Diseases of the genitourinary system	linear
N17	Acute renal failure	quadratic	112	152	-106		18.9	increase-plateau	N17.N19	Renal failure	quadratic	N00.N99	Chapter XIV: Diseases of the genitourinary system	linear
N18	Chronic renal failure	quadratic	853	343	175		-219	decrease-increase with 2013 down step	N17.N19	Renal failure	quadratic	N00.N99	Chapter XIV: Diseases of the genitourinary system	linear
N19	Unspecified renal failure	quadratic	376	-209	203		14.6	decrease-increase	N17.N19	Renal failure	quadratic	N00.N99	Chapter XIV: Diseases of the genitourinary system	linear
N20	Calculus of kidney and ureter	linear	31.6	-27.5			5.42	monotonous decrease	N20.N23	Urolithiasis	linear	N00.N99	Chapter XIV: Diseases of the genitourinary system	linear
N21	Calculus of lower urinary tract	constant	4.2				-0.688	constant	N20.N23	Urolithiasis	linear	N00.N99	Chapter XIV: Diseases of the genitourinary system	linear
N26	Unspecified contracted kidney	quadratic	23.1	-26.7	23.1		-9.01	decrease-increase	N25.N29	Other disorders of kidney and ureter	linear	N00.N99	Chapter XIV: Diseases of the genitourinary system	linear
N28	Other disorders of kidney and ureter, not elsewhere classified	constant	86.3				-9.43	constant	N25.N29	Other disorders of kidney and ureter	linear	N00.N99	Chapter XIV: Diseases of the genitourinary system	linear
N30	Cystitis	constant	52.5				-25.9	constant with 2013 down step	N30.N39	Other diseases of urinary system	constant	N00.N99	Chapter XIV: Diseases of the genitourinary system	linear
N31	Neuromuscular dysfunction of bladder, not elsewhere classified	constant	3.98				0.78	constant	N30.N39	Other diseases of urinary system	constant	N00.N99	Chapter XIV: Diseases of the genitourinary system	linear
N32	Other disorders of bladder	constant	26.7				0.0039	constant	N30.N39	Other diseases of urinary system	constant	N00.N99	Chapter XIV: Diseases of the genitourinary system	linear
N39	Other disorders of urinary system	constant	1204				-439	constant with 2013 down step	N30.N39	Other diseases of urinary system	constant	N00.N99	Chapter XIV: Diseases of the genitourinary system	linear
N40	Hyperplasia of prostate	linear	57.1	-85.5			1.06	monotonous decrease	N40.N51	Diseases of male genital organs	quadratic	N00.N99	Chapter XIV: Diseases of the genitourinary system	linear
N41	Inflammatory diseases of prostate	constant	5.02				-1.43	constant	N40.N51	Diseases of male genital organs	quadratic	N00.N99	Chapter XIV: Diseases of the genitourinary system	linear
N42	Other disorders of prostate	quadratic	5.94	-4.14	-18.9		11.2	increase-decrease with 2013 up step	N40.N51	Diseases of male genital organs	quadratic	N00.N99	Chapter XIV: Diseases of the genitourinary system	linear
N49	Inflammatory disorders of male genital organs, not elsewhere classified	constant	3.62				0.118	constant	N40.N51	Diseases of male genital organs	quadratic	N00.N99	Chapter XIV: Diseases of the genitourinary system	linear
N81	Female genital prolapse	constant	4.09				-1.97	constant	N80.N98	Noninflammatory disorders of female genital tract	constant	N00.N99	Chapter XIV: Diseases of the genitourinary system	linear
N82	Fistulae involving female genital tract	constant	4.29				-1.92	constant	N80.N98	Noninflammatory disorders of female genital tract	constant	N00.N99	Chapter XIV: Diseases of the genitourinary system	linear
N93	Other abnormal uterine and vaginal bleeding	linear	8.31	19.6			-4.31	monotonous increase	N80.N98	Noninflammatory disorders of female genital tract	constant	N00.N99	Chapter XIV: Diseases of the genitourinary system	linear
N95	Menopausal and other perimenopausal disorders	linear	5.95	-21.6			1.69	monotonous decrease	N80.N98	Noninflammatory disorders of female genital tract	constant	N00.N99	Chapter XIV: Diseases of the genitourinary system	linear
P00	Fetus and newborn affected by maternal conditions that may be unrelated to present pregnancy	constant	5.67				0.52	constant	P00.P04	Fetus and newborn affected by maternal factors and by complications of pregnancy, labour and delivery	constant	P00.P96	Chapter XVI: Certain conditions originating in the perinatal period	constant
P01	Fetus and newborn affected by maternal complications of pregnancy	constant	32.1				-7.77	constant	P00.P04	Fetus and newborn affected by maternal factors and by complications of pregnancy, labour and delivery	constant	P00.P96	Chapter XVI: Certain conditions originating in the perinatal period	constant
P02	Fetus and newborn affected by complications of placenta, cord and membranes	constant	32.1				-11.7	constant with 2013 down step	P00.P04	Fetus and newborn affected by maternal factors and by complications of pregnancy, labour and delivery	constant	P00.P96	Chapter XVI: Certain conditions originating in the perinatal period	constant
P03	Fetus and newborn affected by other complications of labour and delivery	constant	6.66				-2.31	constant	P00.P04	Fetus and newborn affected by maternal factors and by complications of pregnancy, labour and delivery	constant	P00.P96	Chapter XVI: Certain conditions originating in the perinatal period	constant
P05	Slow fetal growth and fetal malnutrition	quadratic	2.85	3.28	5.22		1.04	decrease-increase	P05.P08	Disorders related to length of gestation and fetal growth	linear	P00.P96	Chapter XVI: Certain conditions originating in the perinatal period	constant
P07	Disorders related to short gestation and low birth weight, not elsewhere classified	linear	92.8	-177			16.9	monotonous decrease	P05.P08	Disorders related to length of gestation and fetal growth	linear	P00.P96	Chapter XVI: Certain conditions originating in the perinatal period	constant
P20	Intrauterine hypoxia	constant	8.65				-5.75	constant with 2013 down step	P20.P29	Respiratory and cardiovascular disorders specific to the perinatal period	linear	P00.P96	Chapter XVI: Certain conditions originating in the perinatal period	constant
P21	Birth asphyxia	cubic	49.8	-67.2	-20.1	23.9	10.9	increase-decrease-increase	P20.P29	Respiratory and cardiovascular disorders specific to the perinatal period	linear	P00.P96	Chapter XVI: Certain conditions originating in the perinatal period	constant
P22	Respiratory distress of newborn	cubic	8.81	-27.1	17.9	-24.5	8.81	decrease-plateau	P20.P29	Respiratory and cardiovascular disorders specific to the perinatal period	linear	P00.P96	Chapter XVI: Certain conditions originating in the perinatal period	constant
P24	Neonatal aspiration syndromes	linear	6.16	-8.32			0.585	monotonous decrease	P20.P29	Respiratory and cardiovascular disorders specific to the perinatal period	linear	P00.P96	Chapter XVI: Certain conditions originating in the perinatal period	constant
P25	Interstitial emphysema and related conditions originating in the perinatal period	constant	3.39				1.71	constant	P20.P29	Respiratory and cardiovascular disorders specific to the perinatal period	linear	P00.P96	Chapter XVI: Certain conditions originating in the perinatal period	constant
P27	Chronic respiratory disease originating in the perinatal period	constant	7.71				3.89	constant	P20.P29	Respiratory and cardiovascular disorders specific to the perinatal period	linear	P00.P96	Chapter XVI: Certain conditions originating in the perinatal period	constant
P28	Other respiratory conditions originating in the perinatal period	constant	10.6				8.63	constant with 2013 up step	P20.P29	Respiratory and cardiovascular disorders specific to the perinatal period	linear	P00.P96	Chapter XVI: Certain conditions originating in the perinatal period	constant
P29	Cardiovascular disorders originating in the perinatal period	constant	1.94				7.84	constant with 2013 up step	P20.P29	Respiratory and cardiovascular disorders specific to the perinatal period	linear	P00.P96	Chapter XVI: Certain conditions originating in the perinatal period	constant
P36	Bacterial sepsis of newborn	quadratic	24.9	21.9	-27		14.8	increase-decrease	P35.P39	Infections specific to the perinatal period	constant	P00.P96	Chapter XVI: Certain conditions originating in the perinatal period	constant
P39	Other infections specific to the perinatal period	linear	15.3	-17.4			4.98	monotonous decrease	P35.P39	Infections specific to the perinatal period	constant	P00.P96	Chapter XVI: Certain conditions originating in the perinatal period	constant
P52	Intracranial nontraumatic haemorrhage of fetus and newborn	linear	19.3	32.5			-12.6	monotonous increase with 2013 down step	P50.P61	Haemorrhagic and haematological disorders of fetus and newborn	linear	P00.P96	Chapter XVI: Certain conditions originating in the perinatal period	constant
P77	Necrotizing enterocolitis of fetus and newborn	linear	21	44.2			1.42	monotonous increase	P75.P78	Digestive system disorders of fetus and newborn	cubic	P00.P96	Chapter XVI: Certain conditions originating in the perinatal period	constant
P78	Other perinatal digestive system disorders	linear	3.81	11.4			2.26	monotonous increase	P75.P78	Digestive system disorders of fetus and newborn	cubic	P00.P96	Chapter XVI: Certain conditions originating in the perinatal period	constant
P83	Other conditions of integument specific to fetus and newborn	constant	5.8				-2.17	constant	P80.P83	Conditions involving the integument and temperature regulation of fetus and newborn	constant	P00.P96	Chapter XVI: Certain conditions originating in the perinatal period	constant
P96	Other conditions originating in the perinatal period	cubic	49.4	-17.9	8.29	48.4	-13.6	increase-decrease-increase	P90.P96	Other disorders originating in the perinatal period	cubic	P00.P96	Chapter XVI: Certain conditions originating in the perinatal period	constant
Q00	Anencephaly and similar malformations	linear	9.07	-18.1			2.34	monotonous decrease	Q00.Q07	Congenital malformations of the nervous system	linear	Q00.Q99	Chapter XVII: Congenital malformations, deformations and chromosomal abnormalities	linear
Q02	Microcephaly	constant	4.23				-1.38	constant	Q00.Q07	Congenital malformations of the nervous system	linear	Q00.Q99	Chapter XVII: Congenital malformations, deformations and chromosomal abnormalities	linear
Q03	Congenital hydrocephalus	linear	6.32	-12.3			0.888	monotonous decrease	Q00.Q07	Congenital malformations of the nervous system	linear	Q00.Q99	Chapter XVII: Congenital malformations, deformations and chromosomal abnormalities	linear
Q04	Other congenital malformations of brain	constant	16.3				0.538	constant	Q00.Q07	Congenital malformations of the nervous system	linear	Q00.Q99	Chapter XVII: Congenital malformations, deformations and chromosomal abnormalities	linear
Q05	Spina bifida	linear	14.9	-38.6			6.62	monotonous decrease with 2013 up step	Q00.Q07	Congenital malformations of the nervous system	linear	Q00.Q99	Chapter XVII: Congenital malformations, deformations and chromosomal abnormalities	linear
Q07	Other congenital malformations of nervous system	quadratic	5.2	-10.4	4.59		-1.02	decrease-plateau	Q00.Q07	Congenital malformations of the nervous system	linear	Q00.Q99	Chapter XVII: Congenital malformations, deformations and chromosomal abnormalities	linear
Q20	Congenital malformations of cardiac chambers and connections	constant	13.9				-4.57	constant	Q20.Q28	Congenital malformations of the circulatory system	linear	Q00.Q99	Chapter XVII: Congenital malformations, deformations and chromosomal abnormalities	linear
Q21	Congenital malformations of cardiac septa	linear	31.4	-29			2.08	monotonous decrease	Q20.Q28	Congenital malformations of the circulatory system	linear	Q00.Q99	Chapter XVII: Congenital malformations, deformations and chromosomal abnormalities	linear
Q22	Congenital malformations of pulmonary and tricuspid valves	constant	5.54				-2.24	constant	Q20.Q28	Congenital malformations of the circulatory system	linear	Q00.Q99	Chapter XVII: Congenital malformations, deformations and chromosomal abnormalities	linear
Q23	Congenital malformations of aortic and mitral valves	quadratic	23.5	-48	-20.5		11.6	increase-decrease	Q20.Q28	Congenital malformations of the circulatory system	linear	Q00.Q99	Chapter XVII: Congenital malformations, deformations and chromosomal abnormalities	linear
Q24	Other congenital malformations of the heart	constant	46.3				-16.9	constant with 2013 down step	Q20.Q28	Congenital malformations of the circulatory system	linear	Q00.Q99	Chapter XVII: Congenital malformations, deformations and chromosomal abnormalities	linear
Q25	Congenital malformations of great arteries	constant	12				-6.07	constant with 2013 down step	Q20.Q28	Congenital malformations of the circulatory system	linear	Q00.Q99	Chapter XVII: Congenital malformations, deformations and chromosomal abnormalities	linear
Q27	Other congenital malformations of peripheral vascular system	constant	3.57				-1.94	constant	Q20.Q28	Congenital malformations of the circulatory system	linear	Q00.Q99	Chapter XVII: Congenital malformations, deformations and chromosomal abnormalities	linear
Q28	Other congenital malformations of circulatory system	constant	5.73				-2.58	constant	Q20.Q28	Congenital malformations of the circulatory system	linear	Q00.Q99	Chapter XVII: Congenital malformations, deformations and chromosomal abnormalities	linear
Q33	Congenital malformations of lung	quadratic	15.5	-0.6	-19		0.508	increase-decrease	Q30.Q34	Congenital malformations of the respiratory system	quadratic	Q00.Q99	Chapter XVII: Congenital malformations, deformations and chromosomal abnormalities	linear
Q43	Other congenital malformations of intestine	constant	6.04				1.75	constant	Q38.Q45	Other congenital malformations of the digestive system	quadratic	Q00.Q99	Chapter XVII: Congenital malformations, deformations and chromosomal abnormalities	linear
Q44	Congenital malformations of gallbladder, bile ducts and liver	quadratic	4.98	1.46	7.29		-2.73	decrease-increase	Q38.Q45	Other congenital malformations of the digestive system	quadratic	Q00.Q99	Chapter XVII: Congenital malformations, deformations and chromosomal abnormalities	linear
Q60	Renal agenesis and other reduction defects of kidney	quadratic	10.9	-22.2	14.4		-3.51	decrease-plateau	Q60.Q64	Congenital malformations of the urinary system	quadratic	Q00.Q99	Chapter XVII: Congenital malformations, deformations and chromosomal abnormalities	linear
Q61	Cystic kidney disease	linear	7.82	-16.4			4.78	monotonous decrease	Q60.Q64	Congenital malformations of the urinary system	quadratic	Q00.Q99	Chapter XVII: Congenital malformations, deformations and chromosomal abnormalities	linear
Q67	Congenital musculoskeletal deformities of head, face, spine and chest	linear	3.78	-10.8			2.01	monotonous decrease	Q65.Q79	Congenital malformations and deformations of the musculoskeletal system	linear	Q00.Q99	Chapter XVII: Congenital malformations, deformations and chromosomal abnormalities	linear
Q78	Other osteochondrodysplasias	constant	4.82				1.23	constant	Q65.Q79	Congenital malformations and deformations of the musculoskeletal system	linear	Q00.Q99	Chapter XVII: Congenital malformations, deformations and chromosomal abnormalities	linear
Q79	Congenital malformations of the musculoskeletal system, not elsewhere classified	constant	17.4				-3.43	constant	Q65.Q79	Congenital malformations and deformations of the musculoskeletal system	linear	Q00.Q99	Chapter XVII: Congenital malformations, deformations and chromosomal abnormalities	linear
Q85	Phakomatoses, not elsewhere classified	linear	8.78	-18.2			8.74	monotonous decrease with 2013 up step	Q80.Q89	Other congenital malformations	linear	Q00.Q99	Chapter XVII: Congenital malformations, deformations and chromosomal abnormalities	linear
Q87	Other specified congenital malformation syndromes affecting multiple systems	linear	21.3	-29.5			8.84	monotonous decrease	Q80.Q89	Other congenital malformations	linear	Q00.Q99	Chapter XVII: Congenital malformations, deformations and chromosomal abnormalities	linear
Q89	Other congenital malformations, not elsewhere classified	linear	25.9	-21.2			-3.89	monotonous decrease	Q80.Q89	Other congenital malformations	linear	Q00.Q99	Chapter XVII: Congenital malformations, deformations and chromosomal abnormalities	linear
Q90	Down's syndrome	quadratic	116	29	44.5		-2.06	decrease-increase	Q90.Q99	Chromosomal abnormalities, not elsewhere classified	quadratic	Q00.Q99	Chapter XVII: Congenital malformations, deformations and chromosomal abnormalities	linear
Q91	Edwards' syndrome and Patau's syndrome	linear	28.9	-29.6			-1.29	monotonous decrease	Q90.Q99	Chromosomal abnormalities, not elsewhere classified	quadratic	Q00.Q99	Chapter XVII: Congenital malformations, deformations and chromosomal abnormalities	linear
Q92	Other trisomies and partial trisomies of the autosomes, not elsewhere classified	linear	3.24	-4.8			-0.73	monotonous decrease	Q90.Q99	Chromosomal abnormalities, not elsewhere classified	quadratic	Q00.Q99	Chapter XVII: Congenital malformations, deformations and chromosomal abnormalities	linear
Q93	Monosomies and deletions from the autosomes, not elsewhere classified	constant	3.75				-0.275	constant	Q90.Q99	Chromosomal abnormalities, not elsewhere classified	quadratic	Q00.Q99	Chapter XVII: Congenital malformations, deformations and chromosomal abnormalities	linear
Q99	Other chromosome abnormalities, not elsewhere classified	constant	7.36				-0.535	constant	Q90.Q99	Chromosomal abnormalities, not elsewhere classified	quadratic	Q00.Q99	Chapter XVII: Congenital malformations, deformations and chromosomal abnormalities	linear
R00	Abnormalities of heart beat	constant	13.9				-7.73	constant with 2013 down step	R00.R09	Symptoms and signs involving the circulatory and respiratory systems	cubic	R00.R99	Chapter XVIII: Symptoms, signs and abnormal clinical and laboratory findings, not elsewhere classified	cubic
R04	Haemorrhage from respiratory passages	constant	42.2				-25.9	constant with 2013 down step	R00.R09	Symptoms and signs involving the circulatory and respiratory systems	cubic	R00.R99	Chapter XVIII: Symptoms, signs and abnormal clinical and laboratory findings, not elsewhere classified	cubic
R06	Abnormalities of breathing	quadratic	45.3	-160	67		-1.02	decrease-plateau	R00.R09	Symptoms and signs involving the circulatory and respiratory systems	cubic	R00.R99	Chapter XVIII: Symptoms, signs and abnormal clinical and laboratory findings, not elsewhere classified	cubic
R07	Pain in throat and chest	cubic	3.17	9.56	-3.92	-6.08	1.98	plateau-increase-decrease**	R00.R09	Symptoms and signs involving the circulatory and respiratory systems	cubic	R00.R99	Chapter XVIII: Symptoms, signs and abnormal clinical and laboratory findings, not elsewhere classified	cubic
R09	Other symptoms and signs involving the circulatory and respiratory systems	linear	17.9	32.6			77.7	monotonous increase with 2013 up step	R00.R09	Symptoms and signs involving the circulatory and respiratory systems	cubic	R00.R99	Chapter XVIII: Symptoms, signs and abnormal clinical and laboratory findings, not elsewhere classified	cubic
R10	Abdominal and pelvic pain	quadratic	95.3	-70	-99.6		-18.9	increase-decrease	R10.R19	Symptoms and signs involving the digestive system and abdomen	quadratic	R00.R99	Chapter XVIII: Symptoms, signs and abnormal clinical and laboratory findings, not elsewhere classified	cubic
R11	Nausea and vomiting	cubic	29.4	42.2	-32.8	-18	17.4	increase-decrease	R10.R19	Symptoms and signs involving the digestive system and abdomen	quadratic	R00.R99	Chapter XVIII: Symptoms, signs and abnormal clinical and laboratory findings, not elsewhere classified	cubic
R13	Dysphagia	linear	10.1	30.1			-11.2	monotonous increase with 2013 down step	R10.R19	Symptoms and signs involving the digestive system and abdomen	quadratic	R00.R99	Chapter XVIII: Symptoms, signs and abnormal clinical and laboratory findings, not elsewhere classified	cubic
R17	Unspecified jaundice	constant	14.9				-10.7	constant with 2013 down step	R10.R19	Symptoms and signs involving the digestive system and abdomen	quadratic	R00.R99	Chapter XVIII: Symptoms, signs and abnormal clinical and laboratory findings, not elsewhere classified	cubic
R18	Ascites	constant	3.96				-2.03	constant	R10.R19	Symptoms and signs involving the digestive system and abdomen	quadratic	R00.R99	Chapter XVIII: Symptoms, signs and abnormal clinical and laboratory findings, not elsewhere classified	cubic
R19	Other symptoms and signs involving the digestive system and abdomen	cubic	25	82	-11.9	-26.8	-19.1	plateau-increase-decrease	R10.R19	Symptoms and signs involving the digestive system and abdomen	quadratic	R00.R99	Chapter XVIII: Symptoms, signs and abnormal clinical and laboratory findings, not elsewhere classified	cubic
R31	Unspecified haematuria	constant	7.39				-5.92	constant with 2013 down step	R30.R39	ymptoms and signs involving the urinary system	constant	R00.R99	Chapter XVIII: Symptoms, signs and abnormal clinical and laboratory findings, not elsewhere classified	cubic
R33	Retention of urine	quadratic	11.7	5.99	-9.98		-10.4	increase-decrease with 2013 down step	R30.R39	ymptoms and signs involving the urinary system	constant	R00.R99	Chapter XVIII: Symptoms, signs and abnormal clinical and laboratory findings, not elsewhere classified	cubic
R40	Somnolence, stupor and coma	quadratic	8.94	-18.8	-18.9		7.16	increase-decrease	R40.R46	Symptoms and signs involving cognition, perception, emotional state and behaviour	quadratic	R00.R99	Chapter XVIII: Symptoms, signs and abnormal clinical and laboratory findings, not elsewhere classified	cubic
R50	Fever of unknown origin	cubic	100	-148	-89.1	57.9	-25	increase-decrease-plateau	R50.R69	General symptoms and signs	cubic	R00.R99	Chapter XVIII: Symptoms, signs and abnormal clinical and laboratory findings, not elsewhere classified	cubic
R52	Pain, not elsewhere classified	cubic	11.4	45.9	21.5	8.81	-17.5	increase with 2013 down step	R50.R69	General symptoms and signs	cubic	R00.R99	Chapter XVIII: Symptoms, signs and abnormal clinical and laboratory findings, not elsewhere classified	cubic
R53	Malaise and fatigue	linear	86.1	233			28.1	monotonous increase	R50.R69	General symptoms and signs	cubic	R00.R99	Chapter XVIII: Symptoms, signs and abnormal clinical and laboratory findings, not elsewhere classified	cubic
R54	Senility	cubic	1597	-1466	439	496	-312	increase-decrease-increase	R50.R69	General symptoms and signs	cubic	R00.R99	Chapter XVIII: Symptoms, signs and abnormal clinical and laboratory findings, not elsewhere classified	cubic
R55	Syncope and collapse	constant	5.4				-0.476	constant	R50.R69	General symptoms and signs	cubic	R00.R99	Chapter XVIII: Symptoms, signs and abnormal clinical and laboratory findings, not elsewhere classified	cubic
R56	Convulsions, not elsewhere classified	constant	6.21				-3.26	constant	R50.R69	General symptoms and signs	cubic	R00.R99	Chapter XVIII: Symptoms, signs and abnormal clinical and laboratory findings, not elsewhere classified	cubic
R57	Shock, not elsewhere classified	cubic	26.9	-27.6	-18.9	19.5	17.8	increase-decrease-increase	R50.R69	General symptoms and signs	cubic	R00.R99	Chapter XVIII: Symptoms, signs and abnormal clinical and laboratory findings, not elsewhere classified	cubic
R58	Haemorrhage, not elsewhere classified	cubic	81.3	-26	-58.5	37.2	-37.9	increase-decrease-plateau with 2013 down step	R50.R69	General symptoms and signs	cubic	R00.R99	Chapter XVIII: Symptoms, signs and abnormal clinical and laboratory findings, not elsewhere classified	cubic
R63	Symptoms and signs concerning food and fluid intake	constant	12.4				81.9	constant with 2013 up step	R50.R69	General symptoms and signs	cubic	R00.R99	Chapter XVIII: Symptoms, signs and abnormal clinical and laboratory findings, not elsewhere classified	cubic
R64	Cachexia	quadratic	133	-2.69	-336		104	increase-decrease with 2013 up step	R50.R69	General symptoms and signs	cubic	R00.R99	Chapter XVIII: Symptoms, signs and abnormal clinical and laboratory findings, not elsewhere classified	cubic
R68	Other general symptoms and signs	constant	3.87				29.6	constant with 2013 up step	R50.R69	General symptoms and signs	cubic	R00.R99	Chapter XVIII: Symptoms, signs and abnormal clinical and laboratory findings, not elsewhere classified	cubic
R73	Elevated blood glucose level	constant	6.17				-5.11	constant with 2013 down step	R70.R79	Abnormal findings on examination of blood, without diagnosis	constant	R00.R99	Chapter XVIII: Symptoms, signs and abnormal clinical and laboratory findings, not elsewhere classified	cubic
R95	Sudden infant death syndrome	cubic	20	-36.7	7.45	-13.6	4.37	decrease-plateau-decrease	R95.R99	Ill-defined and unknown causes of mortality	cubic	R00.R99	Chapter XVIII: Symptoms, signs and abnormal clinical and laboratory findings, not elsewhere classified	cubic
R96	Other sudden death, cause unknown	linear	546	-1178			71.1	monotonous decrease	R95.R99	Ill-defined and unknown causes of mortality	cubic	R00.R99	Chapter XVIII: Symptoms, signs and abnormal clinical and laboratory findings, not elsewhere classified	cubic
R98	Unattended death	linear	174	-162			0.457	monotonous decrease	R95.R99	Ill-defined and unknown causes of mortality	cubic	R00.R99	Chapter XVIII: Symptoms, signs and abnormal clinical and laboratory findings, not elsewhere classified	cubic
R99	Other ill-defined and unspecified causes of mortality	cubic	2966	-3399	-85.8	1907	5.38	increase-decrease-increase	R95.R99	Ill-defined and unknown causes of mortality	cubic	R00.R99	Chapter XVIII: Symptoms, signs and abnormal clinical and laboratory findings, not elsewhere classified	cubic
V02	Pedestrian injured in collision with two- or three-wheeled motor vehicle	linear	5.24	-16.4			2.05	monotonous decrease	V01.V09	Pedestrian injured in transport accident	linear	V01.Y98	Chapter XX: External causes of morbidity and mortality	quadratic
V03	Pedestrian injured in collision with car, pick-up truck or van	linear	58.6	-99.2			3.33	monotonous decrease	V01.V09	Pedestrian injured in transport accident	linear	V01.Y98	Chapter XX: External causes of morbidity and mortality	quadratic
V04	Pedestrian injured in collision with heavy transport vehicle or bus	linear	20	-50			5.2	monotonous decrease	V01.V09	Pedestrian injured in transport accident	linear	V01.Y98	Chapter XX: External causes of morbidity and mortality	quadratic
V05	Pedestrian injured in collision with railway train or railway vehicle	linear	9.72	-19.3			3.34	monotonous decrease	V01.V09	Pedestrian injured in transport accident	linear	V01.Y98	Chapter XX: External causes of morbidity and mortality	quadratic
V09	Pedestrian injured in other and unspecified transport accidents	linear	6.35	-13.2			1.97	monotonous decrease	V01.V09	Pedestrian injured in transport accident	linear	V01.Y98	Chapter XX: External causes of morbidity and mortality	quadratic
V11	Pedal cyclist injured in collision with other pedal cycle	quadratic	4.77	12.2	6.06		-4.73	plateau-increase with 2013 down step	V10.V19	Pedal cyclist injured in transport accident	quadratic	V01.Y98	Chapter XX: External causes of morbidity and mortality	quadratic
V12	Pedal cyclist injured in collision with two- or three-wheeled motor vehicle	linear	6.07	-11.3			2.43	monotonous decrease	V10.V19	Pedal cyclist injured in transport accident	quadratic	V01.Y98	Chapter XX: External causes of morbidity and mortality	quadratic
V13	Pedal cyclist injured in collision with car, pick-up truck or van	quadratic	98	-86.6	51.9		-17.5	decrease-increase	V10.V19	Pedal cyclist injured in transport accident	quadratic	V01.Y98	Chapter XX: External causes of morbidity and mortality	quadratic
V14	Pedal cyclist injured in collision with heavy transport vehicle or bus	linear	29.9	-30.6			1.59	monotonous decrease	V10.V19	Pedal cyclist injured in transport accident	quadratic	V01.Y98	Chapter XX: External causes of morbidity and mortality	quadratic
V15	Pedal cyclist injured in collision with railway train or railway vehicle	linear	3.82	-6.83			0.48	monotonous decrease	V10.V19	Pedal cyclist injured in transport accident	quadratic	V01.Y98	Chapter XX: External causes of morbidity and mortality	quadratic
V17	Pedal cyclist injured in collision with fixed or stationary object	linear	4.94	8.05			-5.17	monotonous increase with 2013 down step	V10.V19	Pedal cyclist injured in transport accident	quadratic	V01.Y98	Chapter XX: External causes of morbidity and mortality	quadratic
V18	Pedal cyclist injured in noncollision transport accident	linear	35	59			-7.61	monotonous increase	V10.V19	Pedal cyclist injured in transport accident	quadratic	V01.Y98	Chapter XX: External causes of morbidity and mortality	quadratic
V19	Pedal cyclist injured in other and unspecified transport accidents	linear	9.03	-27.9			6.16	monotonous decrease	V10.V19	Pedal cyclist injured in transport accident	quadratic	V01.Y98	Chapter XX: External causes of morbidity and mortality	quadratic
V22	Motorcyle rider injured in collision with two- or three-wheeled motor vehicle	constant	4.91				-3.4	constant with 2013 down step	V20.V29	Motorcycle rider injured in transport accident	linear	V01.Y98	Chapter XX: External causes of morbidity and mortality	quadratic
V23	Motorcyle rider injured in collision with car, pick-up truck or van	linear	53.9	-70.1			3.03	monotonous decrease	V20.V29	Motorcycle rider injured in transport accident	linear	V01.Y98	Chapter XX: External causes of morbidity and mortality	quadratic
V24	Motorcyle rider injured in collision with heavy transport vehicle or bus	linear	15.8	-27.2			-1.58	monotonous decrease	V20.V29	Motorcycle rider injured in transport accident	linear	V01.Y98	Chapter XX: External causes of morbidity and mortality	quadratic
V27	Motorcyle rider injured in collision with fixed or stationary object	constant	26.9				0.848	constant	V20.V29	Motorcycle rider injured in transport accident	linear	V01.Y98	Chapter XX: External causes of morbidity and mortality	quadratic
V28	Motorcyle rider injured in noncollision transport accident	cubic	16.6	-14.4	-7.41	13.9	-3.12	increase-decrease-increase	V20.V29	Motorcycle rider injured in transport accident	linear	V01.Y98	Chapter XX: External causes of morbidity and mortality	quadratic
V29	Motorcyle rider injured in other and unspecified transport accidents	linear	13.9	-46			5.08	monotonous decrease	V20.V29	Motorcycle rider injured in transport accident	linear	V01.Y98	Chapter XX: External causes of morbidity and mortality	quadratic
V33	Occupant of three-wheeled motor vehicle injured in collision with car, pick-up truck or van	linear	3.95	10.2			0.58	monotonous increase	V30.V39	Occupant of three-wheeled motor vehicle injured in transport accident	linear	V01.Y98	Chapter XX: External causes of morbidity and mortality	quadratic
V38	Occupant of three-wheeled motor vehicle injured in noncollision transport accident	linear	6.03	18.9			5.08	monotonous increase with 2013 up step	V30.V39	Occupant of three-wheeled motor vehicle injured in transport accident	linear	V01.Y98	Chapter XX: External causes of morbidity and mortality	quadratic
V43	Car occupant injured in collision with car, pick-up truck or van	quadratic	81.4	-148	51		-10.4	decrease-plateau	V40.V49	Car occupant injured in transport accident	cubic	V01.Y98	Chapter XX: External causes of morbidity and mortality	quadratic
V44	Car occupant injured in collision with heavy transport vehicle or bus	linear	42.4	-63.5			7.15	monotonous decrease	V40.V49	Car occupant injured in transport accident	cubic	V01.Y98	Chapter XX: External causes of morbidity and mortality	quadratic
V45	Car occupant injured in collision with railway train or railway vehicle	linear	7.88	-28.8			3.95	monotonous decrease	V40.V49	Car occupant injured in transport accident	cubic	V01.Y98	Chapter XX: External causes of morbidity and mortality	quadratic
V47	Car occupant injured in collision with fixed or stationary object	linear	138	-154			-11.4	monotonous decrease	V40.V49	Car occupant injured in transport accident	cubic	V01.Y98	Chapter XX: External causes of morbidity and mortality	quadratic
V48	Car occupant injured in noncollision transport accident	cubic	50.5	-65.8	5.6	36.7	-13.9	increase-decrease-increase	V40.V49	Car occupant injured in transport accident	cubic	V01.Y98	Chapter XX: External causes of morbidity and mortality	quadratic
V49	Car occupant injured in other and unspecified transport accidents	cubic	47.3	-163	-8.18	38.3	6.21	plateau-decrease-plateau	V40.V49	Car occupant injured in transport accident	cubic	V01.Y98	Chapter XX: External causes of morbidity and mortality	quadratic
V57	Occupant of pick-up truck or van injured in collision with fixed or stationary object	linear	5.18	19.3			-5.98	incidental mortality peaks**	V50.V59	Occupant of pick-up truck or van injured in transport accident	linear	V01.Y98	Chapter XX: External causes of morbidity and mortality	quadratic
V80	Animal-rider or occupant of animal-drawn vehicle injured in transport accident	constant	3.99				-2.53	constant	V80.V89	Other land transport accidents	linear	V01.Y98	Chapter XX: External causes of morbidity and mortality	quadratic
V84	Occupant of special vehicle mainly used in agriculture injured in transport accident	constant	4.75				-1.1	constant	V80.V89	Other land transport accidents	linear	V01.Y98	Chapter XX: External causes of morbidity and mortality	quadratic
V89	Motor- or nonmotor-vehicle accident, type of vehicle unspecified	linear	12.2	-33.6			6.51	monotonous decrease	V80.V89	Other land transport accidents	linear	V01.Y98	Chapter XX: External causes of morbidity and mortality	quadratic
V92	Water-transport-related drowning and submersion without accident to watercraft	linear	4.18	-7.88			0.687	monotonous decrease	V90.V94	Water transport accidents	linear	V01.Y98	Chapter XX: External causes of morbidity and mortality	quadratic
V95	Accident to powered aircraft causing injury to occupant	constant	10.5				-8.99	constant	V95.V97	Air and space transport accidents	constant	V01.Y98	Chapter XX: External causes of morbidity and mortality	quadratic
W01	Fall on same level from slipping, tripping and stumbling	quadratic	38.1	75.2	29.4		37.7	plateau-increase with 2013 up step	W00.W19	Falls	linear	V01.Y98	Chapter XX: External causes of morbidity and mortality	quadratic
W05	Fall involving wheelchair	linear	9.37	8.18			7.84	monotonous increase with 2013 up step	W00.W19	Falls	linear	V01.Y98	Chapter XX: External causes of morbidity and mortality	quadratic
W06	Fall involving bed	cubic	84.3	194	69.5	46.8	-60.3	increase-plateau-increase with 2013 down step	W00.W19	Falls	linear	V01.Y98	Chapter XX: External causes of morbidity and mortality	quadratic
W07	Fall involving chair	cubic	20.4	51	26.5	17.3	-20	increase-plateau-increase with 2013 down step	W00.W19	Falls	linear	V01.Y98	Chapter XX: External causes of morbidity and mortality	quadratic
W08	Fall involving other furniture	linear	27	78.3			3.39	monotonous increase	W00.W19	Falls	linear	V01.Y98	Chapter XX: External causes of morbidity and mortality	quadratic
W10	Fall on and from stairs and steps	cubic	193	51.8	-18.7	33.2	-0.229	increase-decrease-increase	W00.W19	Falls	linear	V01.Y98	Chapter XX: External causes of morbidity and mortality	quadratic
W11	Fall on and from ladder	constant	8.92				0.962	constant	W00.W19	Falls	linear	V01.Y98	Chapter XX: External causes of morbidity and mortality	quadratic
W12	Fall on and from scaffolding	linear	4.31	-8.85			0.191	monotonous decrease	W00.W19	Falls	linear	V01.Y98	Chapter XX: External causes of morbidity and mortality	quadratic
W13	Fall from, out of or through building or structure	constant	25.5				-4.59	constant	W00.W19	Falls	linear	V01.Y98	Chapter XX: External causes of morbidity and mortality	quadratic
W17	Other fall from one level to another	linear	18.7	-17.7			7.56	monotonous decrease	W00.W19	Falls	linear	V01.Y98	Chapter XX: External causes of morbidity and mortality	quadratic
W18	Other fall on same level	linear	39	39.8			-8.92	monotonous increase	W00.W19	Falls	linear	V01.Y98	Chapter XX: External causes of morbidity and mortality	quadratic
W19	Unspecified fall	linear	720	1166			155	monotonous increase with 2013 up step	W00.W19	Falls	linear	V01.Y98	Chapter XX: External causes of morbidity and mortality	quadratic
W20	Struck by thrown, projected or falling object	constant	18				-2.35	constant	W20.W49	Exposure to inanimate mechanical forces	linear	V01.Y98	Chapter XX: External causes of morbidity and mortality	quadratic
W22	Striking against or struck by other objects	constant	3.72				-0.536	constant	W20.W49	Exposure to inanimate mechanical forces	linear	V01.Y98	Chapter XX: External causes of morbidity and mortality	quadratic
W23	Caught, crushed, jammed or pinched in or between objects	quadratic	14.7	10.3	6.5		-5.36	decrease-increase with 2013 down step	W20.W49	Exposure to inanimate mechanical forces	linear	V01.Y98	Chapter XX: External causes of morbidity and mortality	quadratic
W31	Contact with other and unspecified machinery	linear	3.16	-9.94			3.62	monotonous decrease with 2013 up step	W20.W49	Exposure to inanimate mechanical forces	linear	V01.Y98	Chapter XX: External causes of morbidity and mortality	quadratic
W40	Explosion of other materials	linear	3.69	-7.94			0.643	monotonous decrease	W20.W49	Exposure to inanimate mechanical forces	linear	V01.Y98	Chapter XX: External causes of morbidity and mortality	quadratic
W55	Bitten or struck by other mammals	constant	4.71				0.673	constant	W50.W64	Exposure to animate mechanical forces	constant	V01.Y98	Chapter XX: External causes of morbidity and mortality	quadratic
W65	Drowning and submersion while in bath-tub	linear	4.65	6.88			0.6	monotonous increase	W65.W74	Accidental drowning and submersion	cubic	V01.Y98	Chapter XX: External causes of morbidity and mortality	quadratic
W69	Drowning and submersion while in natural water	constant	5.69				-0.0472	constant	W65.W74	Accidental drowning and submersion	cubic	V01.Y98	Chapter XX: External causes of morbidity and mortality	quadratic
W70	Drowning and submersion following fall into natural water	linear	18.1	33.9			-6.11	monotonous increase	W65.W74	Accidental drowning and submersion	cubic	V01.Y98	Chapter XX: External causes of morbidity and mortality	quadratic
W74	Unspecified drowning and submersion	cubic	52.9	-67.6	-12.4	45.9	-3.97	increase-decrease-increase	W65.W74	Accidental drowning and submersion	cubic	V01.Y98	Chapter XX: External causes of morbidity and mortality	quadratic
W75	Accidental suffocation and strangulation in bed	constant	14.5				-0.803	constant	W75.W84	Other accidental threats to breathing	constant	V01.Y98	Chapter XX: External causes of morbidity and mortality	quadratic
W76	Other accidental hanging and strangulation	constant	11.6				-2.1	constant	W75.W84	Other accidental threats to breathing	constant	V01.Y98	Chapter XX: External causes of morbidity and mortality	quadratic
W78	Inhalation of gastric contents	constant	7.03				3.53	constant	W75.W84	Other accidental threats to breathing	constant	V01.Y98	Chapter XX: External causes of morbidity and mortality	quadratic
W79	Inhalation and ingestion of food causing obstruction of respiratory tract	cubic	59.1	-2.83	53.4	30	-30.5	increase-decrease-increase	W75.W84	Other accidental threats to breathing	constant	V01.Y98	Chapter XX: External causes of morbidity and mortality	quadratic
W80	Inhalation and ingestion of other objects causing obstruction of respiratory tract	cubic	4.51	-5.66	-4.53	5.83	2.32	increase-decrease-increase	W75.W84	Other accidental threats to breathing	constant	V01.Y98	Chapter XX: External causes of morbidity and mortality	quadratic
W84	Unspecified threat to breathing	cubic	25.7	10.9	-84.9	-43.8	15.9	plateau-increase-decrease	W75.W84	Other accidental threats to breathing	constant	V01.Y98	Chapter XX: External causes of morbidity and mortality	quadratic
W87	Exposure to unspecified electric current	constant	3.87				-1.36	constant	W85.W99	Exposure to electric current, radiation and extreme ambient air temperature and pressure	constant	V01.Y98	Chapter XX: External causes of morbidity and mortality	quadratic
X00	Exposure to uncontrolled fire in building or structure	constant	28.5				-7.13	constant	X00.X09	Exposure to smoke, fire and flames	linear	V01.Y98	Chapter XX: External causes of morbidity and mortality	quadratic
X08	Exposure to other specified smoke, fire and flames	linear	3.7	-5.46			-0.827	monotonous decrease	X00.X09	Exposure to smoke, fire and flames	linear	V01.Y98	Chapter XX: External causes of morbidity and mortality	quadratic
X09	Exposure to unspecified smoke, fire and flames	quadratic	13.5	-40.2	9.55		4.43	decrease-plateau	X00.X09	Exposure to smoke, fire and flames	linear	V01.Y98	Chapter XX: External causes of morbidity and mortality	quadratic
X31	Exposure to excessive natural cold	quadratic	8.96	-11.7	9.85		-5.33	decrease-plateau	X30.X39	Exposure to forces of nature	quadratic	V01.Y98	Chapter XX: External causes of morbidity and mortality	quadratic
X41	Accidental poisoning by and exposure to antiepileptic, sedative-hypnotic, antiparkinsonism and psychotropic drugs, not elsewhere classified	cubic	6.56	9.58	8.01	11.4	-0.526	increase-decrease-increase	X40.X49	Accidental poisoning by and exposure to noxious substances	linear	V01.Y98	Chapter XX: External causes of morbidity and mortality	quadratic
X42	Accidental poisoning by and exposure to narcotics and psychodysleptics [hallucinogens], not elsewhere classified	linear	75.6	49.2			-11.7	monotonous increase	X40.X49	Accidental poisoning by and exposure to noxious substances	linear	V01.Y98	Chapter XX: External causes of morbidity and mortality	quadratic
X44	Accidental poisoning by and exposure to other and unspecified drugs, medicaments and biological substances	quadratic	14.8	9.22	-15.4		9.02	increase-decrease	X40.X49	Accidental poisoning by and exposure to noxious substances	linear	V01.Y98	Chapter XX: External causes of morbidity and mortality	quadratic
X45	Accidental poisoning by and exposure to alcohol	quadratic	9.91	-2.06	-19.4		9.14	increase-decrease with 2013 up step	X40.X49	Accidental poisoning by and exposure to noxious substances	linear	V01.Y98	Chapter XX: External causes of morbidity and mortality	quadratic
X47	Accidental poisoning by and exposure to other gases and vapours	constant	10.2				-2.6	constant	X40.X49	Accidental poisoning by and exposure to noxious substances	linear	V01.Y98	Chapter XX: External causes of morbidity and mortality	quadratic
X49	Accidental poisoning by and exposure to other and unspecified chemicals and noxious substances	constant	3.74				-0.362	constant	X40.X49	Accidental poisoning by and exposure to noxious substances	linear	V01.Y98	Chapter XX: External causes of morbidity and mortality	quadratic
X59	Exposure to unspecified factor	linear	805	-1151			72.3	monotonous decrease	X58.X59	Accidental exposure to other and unspecified factors	linear	V01.Y98	Chapter XX: External causes of morbidity and mortality	quadratic
X60	Intentional self-poisoning by and exposure to nonopioid analgesics, antipyretics and antirheumatics	linear	7.54	8.63			1.15	monotonous increase	X60.X84	Intentional self-harm	quadratic	V01.Y98	Chapter XX: External causes of morbidity and mortality	quadratic
X61	Intentional self-poisoning by and exposure to antiepileptic, sedative-hypnotic, antiparkinsonism and psychotropic drugs, not elsewhere classified	quadratic	67.8	-15.1	39.8		17.8	decrease-increase	X60.X84	Intentional self-harm	quadratic	V01.Y98	Chapter XX: External causes of morbidity and mortality	quadratic
X62	Intentional self-poisoning by and exposure to narcotics and psychodysleptics [hallucinogens], not elsewhere classified	constant	29.8				10.1	constant with 2013 up step	X60.X84	Intentional self-harm	quadratic	V01.Y98	Chapter XX: External causes of morbidity and mortality	quadratic
X64	Intentional self-poisoning by and exposure to other and unspecified drugs, medicaments and biological substances	quadratic	151	111	54		-32.4	decrease-increase	X60.X84	Intentional self-harm	quadratic	V01.Y98	Chapter XX: External causes of morbidity and mortality	quadratic
X65	Intentional self-poisoning by and exposure to alcohol	constant	6.79				-3.26	constant	X60.X84	Intentional self-harm	quadratic	V01.Y98	Chapter XX: External causes of morbidity and mortality	quadratic
X67	Intentional self-poisoning by and exposure to other gases and vapours	constant	24.2				4.59	constant	X60.X84	Intentional self-harm	quadratic	V01.Y98	Chapter XX: External causes of morbidity and mortality	quadratic
X68	Intentional self-poisoning by and exposure to pesticides	linear	5.27	-15.1			1.97	monotonous decrease	X60.X84	Intentional self-harm	quadratic	V01.Y98	Chapter XX: External causes of morbidity and mortality	quadratic
X69	Intentional self-poisoning by and exposure to other and unspecified chemicals and noxious substances	quadratic	13.4	-9.69	16.4		-4.83	decrease-increase	X60.X84	Intentional self-harm	quadratic	V01.Y98	Chapter XX: External causes of morbidity and mortality	quadratic
X70	Intentional self-harm by hanging, strangulation and suffocation	constant	682				163	constant with 2013 up step	X60.X84	Intentional self-harm	quadratic	V01.Y98	Chapter XX: External causes of morbidity and mortality	quadratic
X71	Intentional self-harm by drowning and submersion	quadratic	115	-68.7	37.7		-6.63	decrease-increase	X60.X84	Intentional self-harm	quadratic	V01.Y98	Chapter XX: External causes of morbidity and mortality	quadratic
X72	Intentional self-harm by handgun discharge	constant	8.53				-4.71	constant	X60.X84	Intentional self-harm	quadratic	V01.Y98	Chapter XX: External causes of morbidity and mortality	quadratic
X73	Intentional self-harm by rifle, shotgun and larger firearm discharge	constant	4.2				-1.6	constant	X60.X84	Intentional self-harm	quadratic	V01.Y98	Chapter XX: External causes of morbidity and mortality	quadratic
X74	Intentional self-harm by other and unspecified firearm discharge	constant	33.8				-2	constant	X60.X84	Intentional self-harm	quadratic	V01.Y98	Chapter XX: External causes of morbidity and mortality	quadratic
X76	Intentional self-harm by smoke, fire and flames	constant	14.1				1.54	constant	X60.X84	Intentional self-harm	quadratic	V01.Y98	Chapter XX: External causes of morbidity and mortality	quadratic
X78	Intentional self-harm by sharp object	constant	40.9				8	constant with 2013 up step	X60.X84	Intentional self-harm	quadratic	V01.Y98	Chapter XX: External causes of morbidity and mortality	quadratic
X80	Intentional self-harm by jumping from a high place	constant	132				-8.51	constant	X60.X84	Intentional self-harm	quadratic	V01.Y98	Chapter XX: External causes of morbidity and mortality	quadratic
X81	Intentional self-harm by jumping or lying before moving object	constant	183				10.1	constant	X60.X84	Intentional self-harm	quadratic	V01.Y98	Chapter XX: External causes of morbidity and mortality	quadratic
X82	Intentional self-harm by crashing of motor vehicle	linear	11.3	12.2			-1.8	monotonous increase	X60.X84	Intentional self-harm	quadratic	V01.Y98	Chapter XX: External causes of morbidity and mortality	quadratic
X83	Intentional self-harm by other specified means	linear	4.29	-7.34			1.53	monotonous decrease	X60.X84	Intentional self-harm	quadratic	V01.Y98	Chapter XX: External causes of morbidity and mortality	quadratic
X84	Intentional self-harm by unspecified means	linear	14.4	-59.1			9.2	monotonous decrease with 2013 up step	X60.X84	Intentional self-harm	quadratic	V01.Y98	Chapter XX: External causes of morbidity and mortality	quadratic
X91	Assault by hanging, strangulation and suffocation	linear	15.5	-19.6			7.09	monotonous decrease	X85.Y09	Assault	linear	V01.Y98	Chapter XX: External causes of morbidity and mortality	quadratic
X95	Assault by other and unspecified firearm discharge	linear	47.1	-48.4			0.941	monotonous decrease	X85.Y09	Assault	linear	V01.Y98	Chapter XX: External causes of morbidity and mortality	quadratic
X99	Assault by sharp object	linear	54.7	-30.6			-7.08	monotonous decrease	X85.Y09	Assault	linear	V01.Y98	Chapter XX: External causes of morbidity and mortality	quadratic
Y00	Assault by blunt object	constant	11.1				-2.31	constant	X85.Y09	Assault	linear	V01.Y98	Chapter XX: External causes of morbidity and mortality	quadratic
Y04	Assault by bodily force	constant	10.6				-2.57	constant	X85.Y09	Assault	linear	V01.Y98	Chapter XX: External causes of morbidity and mortality	quadratic
Y07	Other maltreatment syndromes	quadratic	5.09	8.11	5.31		-7.03	plateau-increase with 2013 down step	X85.Y09	Assault	linear	V01.Y98	Chapter XX: External causes of morbidity and mortality	quadratic
Y09	Assault by unspecified means	quadratic	8.35	-28.1	-8.99		6.21	plateau-decrease with 2013 up step	X85.Y09	Assault	linear	V01.Y98	Chapter XX: External causes of morbidity and mortality	quadratic
Y12	Poisoning by and exposure to narcotics and psychodysleptics [hallucinogens], not elsewhere classified, undetermined intent	linear	4.96	-15.8			2.35	monotonous decrease	Y10.Y34	Event of undetermined intent	quadratic	V01.Y98	Chapter XX: External causes of morbidity and mortality	quadratic
Y14	Poisoning by and exposure to other and unspecified drugs, medicaments and biological substances, undetermined intent	constant	6.04				-0.0549	constant	Y10.Y34	Event of undetermined intent	quadratic	V01.Y98	Chapter XX: External causes of morbidity and mortality	quadratic
Y21	Drowning and submersion, undetermined intent	linear	7.23	-17.6			2.43	monotonous decrease	Y10.Y34	Event of undetermined intent	quadratic	V01.Y98	Chapter XX: External causes of morbidity and mortality	quadratic
Y34	Unspecified event, undetermined intent	quadratic	19.6	-36.3	-75.7		35.9	increase-decrease with 2013 up step	Y10.Y34	Event of undetermined intent	quadratic	V01.Y98	Chapter XX: External causes of morbidity and mortality	quadratic
Y36	Operations of war	constant	1.17				60.1	constant with 2013 up step	Y35.Y36	Legal intervention and operations of war	constant	V01.Y98	Chapter XX: External causes of morbidity and mortality	quadratic
Y65	Other misadventures during surgical and medical care	constant	3.34				-1.88	constant	Y60.Y69	Misadventures to patients during surgical and medical care	constant	V01.Y98	Chapter XX: External causes of morbidity and mortality	quadratic
Y83	Surgical operation and other surgical procedures as the cause of abnormal reaction of the patient, or of later complication, without mention of misadventure at the time of procedure	constant	17.4				8.81	constant	Y83.Y84	Surgical and other medical procedures as the cause of abnormal reaction of the of the procedure patient, or of later complication, without mention of misadventure at the time	constant	V01.Y98	Chapter XX: External causes of morbidity and mortality	quadratic
Y84	Other medical procedures as the cause of abnormal reaction of the patient, or of later complication, without mention of misadventure at the time of the procedure	constant	2.97				1.75	constant	Y83.Y84	Surgical and other medical procedures as the cause of abnormal reaction of the of the procedure patient, or of later complication, without mention of misadventure at the time	constant	V01.Y98	Chapter XX: External causes of morbidity and mortality	quadratic
Y85	Sequelae of transport accidents	quadratic	22.4	27.7	-18.4		3.01	increase-plateau	Y85.Y89	Sequelae of external causes of morbidity and mortality	cubic	V01.Y98	Chapter XX: External causes of morbidity and mortality	quadratic
Y86	Sequelae of other accidents	cubic	197	667	4.54	-170	-15.9	plateau-increase-plateau	Y85.Y89	Sequelae of external causes of morbidity and mortality	cubic	V01.Y98	Chapter XX: External causes of morbidity and mortality	quadratic
Y87	Sequelae of intentional self-harm, assault and events of undetermined intent	linear	4.18	5.7			-3.72	monotonous increase with 2013 down step	Y85.Y89	Sequelae of external causes of morbidity and mortality	cubic	V01.Y98	Chapter XX: External causes of morbidity and mortality	quadratic
Y88	Sequelae of surgical and medical care as external cause	linear	3.77	-24.5			4.31	monotonous decrease	Y85.Y89	Sequelae of external causes of morbidity and mortality	cubic	V01.Y98	Chapter XX: External causes of morbidity and mortality	quadratic
* In each trend the 2013 step is included in the description, if it is of statistical significance in the model (p-value ≤ 0.05)
** For the codes F04, I08, J09, R07 and V57, the data are not suitable for fitting long-term trends due to coding practices
